# Supplementary material for: (1H-1,2,3-Benzotriazol-1-yl)methyl benzoate
Source: Acta Crystallogr Sect E Struct Rep Online. 2012 Apr 18;68(Pt 5):o1409. doi: 10.1107/S1600536812015140 (PMC3344535; doi:10.1107/S1600536812015140)
Supplement: Supplementary file 1 [file e-68-o1409-sup1.cif]

##############################################################################
#                                                                            #
# This CIF contains the data in a paper accepted for publication in          #
# Acta Crystallographica Section E. It conforms to the requirements of       #
# Notes for Authors for Acta Crystallographica Section E, and has been       #
# peer reviewed under the auspices of the IUCr Commission on Journals.       #
#                                                                            #
# Full details of the Crystallographic Information File format               #
# are given in the paper "The Crystallographic Information File (CIF):       #
# a New Standard Archive File for Crystallography" by S. R. Hall, F. H.      #
# Allen and I. D. Brown [Acta Cryst. (1991), A47, 655-685].                  #
#                                                                            #
# The current version of the core CIF dictionary is obtainable from          #
# ftp://ftp.iucr.org/pub/cif_core.dic.                                       #
#                                                                            #
# Software is freely available for graphical display of the structure(s)     #
# in this CIF. For information consult the CIF software page                 #
# http://www.iucr.org/resources/cif/software.                                #
#                                                                            #
# This file may be used for bona fide research purposes within the           #
# scientific community so long as proper attribution is given to the journal # 
# article from which it was obtained.                                        #
#                                                                            #
##############################################################################
data_global
_audit_creation_method     SHELXL-97
_journal_date_recd_electronic     2012-03-26
_journal_date_accepted     2012-04-05
_journal_name_full     'Acta Crystallographica, Section E'
_journal_year     2012
_journal_volume     68
_journal_issue      5
_journal_page_first     o1409
_journal_page_last     o1409
_journal_paper_category     QO
_journal_paper_doi     10.1107/S1600536812015140
_journal_coeditor_code     HB6707
_publ_contact_author_name     'Guang Cao'
_publ_contact_author_address
;
Department of Stomatology, Nanjing Jinling Hospital,
Nanjing University School of Medicine,
305, East Zhongshan Road, 210002, Nanjing,
Jiangsu provice, People's Republic of China
;
_publ_contact_author_email     'caogang69@163.com'
_publ_contact_author_fax     '086-025-80860211'
_publ_contact_author_phone     '086-025-80860211'
_publ_section_title
;
(1<i>H</i>-1,2,3-Benzotriazol-1-yl)methyl benzoate
;
loop_
    _publ_author_name
    _publ_author_footnote
    _publ_author_address
    'Ting Guo' .
;
Department of Stomatology, Nanjing Jinling Hospital,
Nanjing University School of Medicine, 305,
East Zhongshan Road, 210002 Nanjing, Jiangsu Province,
People's Republic of China
;
    'Gang Cao' .
;
Department of Stomatology, Nanjing Jinling Hospital,
Nanjing University School of Medicine, 305,
East Zhongshan Road, 210002 Nanjing, Jiangsu Province,
People's Republic of China
;
    'Sen Xu' .
;
Department of Applied Chemistry,
School of Material Science and Engineering,
Nanjing University of Aeronautics and Astronautics,
Nanjing, Jiangsu Province 210016,
People's Republic of China
;
data_I
_chemical_name_systematic
;
(1<i>H</i>-1,2,3-Benzotriazol-1-yl)methyl benzoate
;
_chemical_name_common     ?
_chemical_formula_moiety     'C14 H11 N3 O2'
_chemical_formula_sum     'C14 H11 N3 O2'
_chemical_formula_iupac     'C14 H11 N3 O2'
_chemical_formula_weight     253.26
_chemical_melting_point     ?
_symmetry_cell_setting     monoclinic
_symmetry_space_group_name_H-M     'P 21/c'
_symmetry_space_group_name_Hall     '-P 2ybc'
loop_
    _symmetry_equiv_pos_as_xyz
    'x, y, z'
    '-x, y+1/2, -z+1/2'
    '-x, -y, -z'
    'x, -y-1/2, z-1/2'
_cell_length_a     10.7181(4)
_cell_length_b     6.4826(2)
_cell_length_c     18.7076(7)
_cell_angle_alpha     90.00
_cell_angle_beta     96.773(3)
_cell_angle_gamma     90.00
_cell_volume     1290.75(8)
_cell_formula_units_Z     4
_cell_measurement_reflns_used     1419
_cell_measurement_theta_min     2.74
_cell_measurement_theta_max     21.60
_cell_measurement_temperature     296(2)
_exptl_crystal_description     Block
_exptl_crystal_colour     Colorless
_exptl_crystal_size_max     0.20
_exptl_crystal_size_mid     0.20
_exptl_crystal_size_min     0.18
_exptl_crystal_density_diffrn     1.303
_exptl_crystal_density_meas     ?
_exptl_crystal_density_method     'not measured'
_exptl_crystal_F_000     528
_exptl_absorpt_coefficient_mu     0.090
_exptl_absorpt_correction_type     multi-scan
_exptl_absorpt_process_details     '(SADABS; Bruker, 2001)'
_exptl_absorpt_correction_T_min     0.9821
_exptl_absorpt_correction_T_max     0.9839
_exptl_special_details
;
;
_diffrn_ambient_temperature     296(2)
_diffrn_radiation_type     MoK\a
_diffrn_radiation_wavelength     0.71073
_diffrn_radiation_source     'fine-focus sealed tube'
_diffrn_radiation_monochromator     graphite
_diffrn_measurement_device_type     'Bruker SMART CCD'
_diffrn_measurement_method     'phi and omega scans'
_diffrn_detector_area_resol_mean     10.0
_diffrn_reflns_number     9412
_diffrn_reflns_av_R_equivalents     0.0566
_diffrn_reflns_av_sigmaI/netI     0.0505
_diffrn_reflns_theta_min     2.19
_diffrn_reflns_theta_max     25.00
_diffrn_reflns_theta_full     25.00
_diffrn_measured_fraction_theta_max     0.998
_diffrn_measured_fraction_theta_full     0.998
_diffrn_reflns_limit_h_min     -12
_diffrn_reflns_limit_h_max     12
_diffrn_reflns_limit_k_min     -7
_diffrn_reflns_limit_k_max     7
_diffrn_reflns_limit_l_min     -22
_diffrn_reflns_limit_l_max     22
_diffrn_standards_number     ?
_diffrn_standards_interval_count     ?
_diffrn_standards_interval_time     ?
_diffrn_standards_decay_%     ?
_refine_special_details
;
 Refinement of F^2^ against ALL reflections.  The weighted R-factor wR and
 goodness of fit S are based on F^2^, conventional R-factors R are based
 on F, with F set to zero for negative F^2^. The threshold expression of
 F^2^ > 2sigma(F^2^) is used only for calculating R-factors(gt) etc. and is
 not relevant to the choice of reflections for refinement.  R-factors based
 on F^2^ are statistically about twice as large as those based on F, and R-
 factors based on ALL data will be even larger.
;
_reflns_number_total     2268
_reflns_number_gt     1352
_reflns_threshold_expression     I>2\s(I)
_refine_ls_structure_factor_coef     Fsqd
_refine_ls_matrix_type     full
_refine_ls_R_factor_all     0.1119
_refine_ls_R_factor_gt     0.0597
_refine_ls_wR_factor_gt     0.1314
_refine_ls_wR_factor_ref     0.1620
_refine_ls_goodness_of_fit_ref     1.058
_refine_ls_restrained_S_all     1.058
_refine_ls_number_reflns     2268
_refine_ls_number_parameters     181
_refine_ls_number_restraints     0
_refine_ls_hydrogen_treatment     mixed
_refine_ls_weighting_scheme     calc
_refine_ls_weighting_details
         'calc w=1/[\s^2^(Fo^2^)+(0.0479P)^2^+0.4539P] where P=(Fo^2^+2Fc^2^)/3'
_atom_sites_solution_hydrogens     geom
_atom_sites_solution_primary     direct
_atom_sites_solution_secondary     difmap
_refine_ls_shift/su_max     0.000
_refine_ls_shift/su_mean     0.000
_refine_diff_density_max     0.139
_refine_diff_density_min     -0.171
_refine_ls_extinction_method     'SHELXL97 (Sheldrick, 2008)'
_refine_ls_extinction_coef     0.0073(18)
_refine_ls_extinction_expression
                                  'Fc^*^=kFc[1+0.001xFc^2^\l^3^/sin(2\q)]^-1/4^'
loop_
    _atom_type_symbol
    _atom_type_description
    _atom_type_scat_dispersion_real
    _atom_type_scat_dispersion_imag
    _atom_type_scat_source
    'C' 'C' 0.0033 0.0016
                         'International Tables Vol C Tables 4.2.6.8 and 6.1.1.4'
    'H' 'H' 0.0000 0.0000
                         'International Tables Vol C Tables 4.2.6.8 and 6.1.1.4'
    'N' 'N' 0.0061 0.0033
                         'International Tables Vol C Tables 4.2.6.8 and 6.1.1.4'
    'O' 'O' 0.0106 0.0060
                         'International Tables Vol C Tables 4.2.6.8 and 6.1.1.4'
_computing_data_collection     'SMART (Bruker, 2007)'
_computing_cell_refinement     'SAINT (Bruker, 2007)'
_computing_data_reduction     'SAINT (Bruker, 2007)'
_computing_structure_solution     'SHELXS97 (Sheldrick, 2008)'
_computing_structure_refinement     'SHELXL97 (Sheldrick, 2008)'
_computing_molecular_graphics     'DIAMOND (Brandenburg, 1999)'
_computing_publication_material     'SHELXTL (Sheldrick, 2008)'
loop_
    _atom_site_type_symbol
    _atom_site_label
    _atom_site_fract_x
    _atom_site_fract_y
    _atom_site_fract_z
    _atom_site_U_iso_or_equiv
    _atom_site_adp_type
    _atom_site_calc_flag
    _atom_site_refinement_flags
    _atom_site_occupancy
    _atom_site_symmetry_multiplicity
    _atom_site_disorder_assembly
    _atom_site_disorder_group
    C C1 0.7169(3) 0.5849(5) 0.27655(16) 0.0599(8) Uani d . 1 1 . .
    C C2 0.8234(3) 0.7177(6) 0.30445(18) 0.0672(9) Uani d . 1 1 . .
    C C3 0.9100(4) 0.6382(8) 0.3586(2) 0.1029(14) Uani d . 1 1 . .
    H H3 0.8998 0.5062 0.3765 0.123 Uiso calc R 1 1 . .
    C C4 1.0110(5) 0.7578(13) 0.3853(3) 0.145(2) Uani d . 1 1 . .
    H H4 1.0696 0.7062 0.4215 0.174 Uiso calc R 1 1 . .
    C C5 1.0258(6) 0.9545(14) 0.3586(4) 0.157(3) Uani d . 1 1 . .
    H H5 1.0944 1.0342 0.3769 0.189 Uiso calc R 1 1 . .
    C C6 0.9397(5) 1.0320(8) 0.3054(3) 0.1179(18) Uani d . 1 1 . .
    H H6 0.9497 1.1645 0.2878 0.141 Uiso calc R 1 1 . .
    C C7 0.8391(3) 0.9146(6) 0.2781(2) 0.0814(11) Uani d . 1 1 . .
    H H7 0.7810 0.9671 0.2418 0.098 Uiso calc R 1 1 . .
    C C8 0.5351(3) 0.5700(6) 0.19118(18) 0.0614(9) Uani d . 1 1 . .
    C C9 0.6278(3) 0.2459(5) 0.05103(16) 0.0564(8) Uani d . 1 1 . .
    C C10 0.6200(3) 0.4440(4) 0.07805(14) 0.0505(7) Uani d . 1 1 . .
    C C11 0.6600(3) 0.6164(5) 0.04401(16) 0.0608(9) Uani d . 1 1 . .
    H H11 0.6543 0.7485 0.0628 0.073 Uiso calc R 1 1 . .
    C C12 0.7088(3) 0.5800(5) -0.01930(17) 0.0726(10) Uani d . 1 1 . .
    H H12 0.7380 0.6911 -0.0441 0.087 Uiso calc R 1 1 . .
    C C13 0.7165(3) 0.3815(6) -0.04810(17) 0.0724(10) Uani d . 1 1 . .
    H H13 0.7504 0.3649 -0.0913 0.087 Uiso calc R 1 1 . .
    C C14 0.6758(3) 0.2130(5) -0.01465(17) 0.0686(9) Uani d . 1 1 . .
    H H14 0.6796 0.0817 -0.0343 0.082 Uiso calc R 1 1 . .
    H H1M 0.482(3) 0.679(5) 0.1671(18) 0.078(11) Uiso d . 1 1 . .
    H H2M 0.491(3) 0.493(5) 0.2271(18) 0.087(11) Uiso d . 1 1 . .
    N N1 0.5679(2) 0.4166(4) 0.14069(12) 0.0571(7) Uani d . 1 1 . .
    N N2 0.5446(3) 0.2141(4) 0.15102(14) 0.0729(8) Uani d . 1 1 . .
    N N3 0.5796(3) 0.1092(4) 0.09718(15) 0.0752(9) Uani d . 1 1 . .
    O O1 0.64454(19) 0.6783(3) 0.22152(10) 0.0584(6) Uani d . 1 1 . .
    O O2 0.6951(2) 0.4154(4) 0.29774(13) 0.0830(8) Uani d . 1 1 . .
loop_
    _atom_site_aniso_label
    _atom_site_aniso_U_11
    _atom_site_aniso_U_22
    _atom_site_aniso_U_33
    _atom_site_aniso_U_12
    _atom_site_aniso_U_13
    _atom_site_aniso_U_23
    C1 0.065(2) 0.067(2) 0.0494(17) 0.0088(18) 0.0141(16) 0.0005(16)
    C2 0.055(2) 0.090(3) 0.057(2) -0.0006(19) 0.0115(17) -0.0160(19)
    C3 0.071(3) 0.155(4) 0.080(3) 0.016(3) -0.003(2) -0.014(3)
    C4 0.075(4) 0.240(8) 0.114(5) 0.002(5) -0.015(3) -0.043(5)
    C5 0.075(4) 0.228(8) 0.170(7) -0.039(5) 0.018(4) -0.089(7)
    C6 0.085(3) 0.125(4) 0.152(5) -0.041(3) 0.050(3) -0.057(4)
    C7 0.072(3) 0.089(3) 0.088(3) -0.018(2) 0.030(2) -0.026(2)
    C8 0.061(2) 0.070(2) 0.0534(19) 0.0043(19) 0.0083(18) -0.0129(18)
    C9 0.064(2) 0.0560(17) 0.0497(17) 0.0003(15) 0.0079(16) -0.0034(14)
    C10 0.0551(19) 0.0539(17) 0.0423(15) 0.0009(14) 0.0045(14) -0.0016(13)
    C11 0.076(2) 0.0547(18) 0.0516(17) -0.0021(16) 0.0078(17) -0.0012(14)
    C12 0.085(3) 0.079(2) 0.0553(19) -0.0057(19) 0.0155(19) 0.0080(18)
    C13 0.081(3) 0.092(3) 0.0465(18) 0.006(2) 0.0182(17) -0.0043(18)
    C14 0.081(2) 0.070(2) 0.0552(19) 0.0090(18) 0.0105(18) -0.0145(17)
    N1 0.0712(18) 0.0564(15) 0.0454(13) 0.0007(13) 0.0136(13) -0.0026(12)
    N2 0.103(2) 0.0594(17) 0.0583(17) -0.0114(15) 0.0191(16) -0.0007(14)
    N3 0.110(2) 0.0569(16) 0.0611(17) -0.0071(15) 0.0225(17) -0.0055(14)
    O1 0.0718(15) 0.0583(12) 0.0450(11) -0.0001(11) 0.0064(11) -0.0033(10)
    O2 0.0905(19) 0.0774(16) 0.0804(17) 0.0015(13) 0.0077(14) 0.0232(13)
_geom_special_details
;
 All esds (except the esd in the dihedral angle between two l.s. planes)
 are estimated using the full covariance matrix.  The cell esds are taken
 into account individually in the estimation of esds in distances, angles
 and torsion angles; correlations between esds in cell parameters are only
 used when they are defined by crystal symmetry.  An approximate (isotropic)
 treatment of cell esds is used for estimating esds involving l.s. planes.
;
loop_
    _geom_bond_atom_site_label_1
    _geom_bond_atom_site_label_2
    _geom_bond_site_symmetry_2
    _geom_bond_distance
    _geom_bond_publ_flag
    C1 O2 . 1.200(3) ?
    C1 O1 . 1.356(3) ?
    C1 C2 . 1.476(5) ?
    C2 C7 . 1.385(5) ?
    C2 C3 . 1.389(5) ?
    C3 C4 . 1.377(7) ?
    C3 H3 . 0.9300 ?
    C4 C5 . 1.385(9) ?
    C4 H4 . 0.9300 ?
    C5 C6 . 1.371(8) ?
    C5 H5 . 0.9300 ?
    C6 C7 . 1.369(6) ?
    C6 H6 . 0.9300 ?
    C7 H7 . 0.9300 ?
    C8 O1 . 1.426(4) ?
    C8 N1 . 1.443(4) ?
    C8 H1M . 0.98(3) ?
    C8 H2M . 1.00(3) ?
    C9 N3 . 1.379(4) ?
    C9 C10 . 1.386(4) ?
    C9 C14 . 1.404(4) ?
    C10 N1 . 1.367(3) ?
    C10 C11 . 1.380(4) ?
    C11 C12 . 1.371(4) ?
    C11 H11 . 0.9300 ?
    C12 C13 . 1.401(4) ?
    C12 H12 . 0.9300 ?
    C13 C14 . 1.357(4) ?
    C13 H13 . 0.9300 ?
    C14 H14 . 0.9300 ?
    N1 N2 . 1.355(3) ?
    N2 N3 . 1.306(3) ?
loop_
    _geom_angle_atom_site_label_1
    _geom_angle_atom_site_label_2
    _geom_angle_atom_site_label_3
    _geom_angle_site_symmetry_1
    _geom_angle_site_symmetry_3
    _geom_angle
    _geom_angle_publ_flag
    O2 C1 O1 . . 122.9(3) ?
    O2 C1 C2 . . 126.1(3) ?
    O1 C1 C2 . . 111.0(3) ?
    C7 C2 C3 . . 120.2(4) ?
    C7 C2 C1 . . 122.2(3) ?
    C3 C2 C1 . . 117.6(4) ?
    C4 C3 C2 . . 119.0(5) ?
    C4 C3 H3 . . 120.5 ?
    C2 C3 H3 . . 120.5 ?
    C3 C4 C5 . . 120.4(7) ?
    C3 C4 H4 . . 119.8 ?
    C5 C4 H4 . . 119.8 ?
    C6 C5 C4 . . 120.2(7) ?
    C6 C5 H5 . . 119.9 ?
    C4 C5 H5 . . 119.9 ?
    C7 C6 C5 . . 120.0(6) ?
    C7 C6 H6 . . 120.0 ?
    C5 C6 H6 . . 120.0 ?
    C6 C7 C2 . . 120.2(5) ?
    C6 C7 H7 . . 119.9 ?
    C2 C7 H7 . . 119.9 ?
    O1 C8 N1 . . 110.3(3) ?
    O1 C8 H1M . . 103.6(18) ?
    N1 C8 H1M . . 111.5(19) ?
    O1 C8 H2M . . 114.3(19) ?
    N1 C8 H2M . . 105.7(19) ?
    H1M C8 H2M . . 112(3) ?
    N3 C9 C10 . . 108.9(3) ?
    N3 C9 C14 . . 130.8(3) ?
    C10 C9 C14 . . 120.3(3) ?
    N1 C10 C11 . . 133.0(3) ?
    N1 C10 C9 . . 103.9(2) ?
    C11 C10 C9 . . 123.1(3) ?
    C12 C11 C10 . . 115.5(3) ?
    C12 C11 H11 . . 122.3 ?
    C10 C11 H11 . . 122.3 ?
    C11 C12 C13 . . 122.4(3) ?
    C11 C12 H12 . . 118.8 ?
    C13 C12 H12 . . 118.8 ?
    C14 C13 C12 . . 121.7(3) ?
    C14 C13 H13 . . 119.1 ?
    C12 C13 H13 . . 119.1 ?
    C13 C14 C9 . . 116.9(3) ?
    C13 C14 H14 . . 121.6 ?
    C9 C14 H14 . . 121.6 ?
    N2 N1 C10 . . 110.4(2) ?
    N2 N1 C8 . . 120.7(3) ?
    C10 N1 C8 . . 128.8(3) ?
    N3 N2 N1 . . 108.6(2) ?
    N2 N3 C9 . . 108.1(2) ?
    C1 O1 C8 . . 116.9(3) ?
loop_
    _geom_torsion_atom_site_label_1
    _geom_torsion_atom_site_label_2
    _geom_torsion_atom_site_label_3
    _geom_torsion_atom_site_label_4
    _geom_torsion_site_symmetry_1
    _geom_torsion_site_symmetry_2
    _geom_torsion_site_symmetry_3
    _geom_torsion_site_symmetry_4
    _geom_torsion
    _geom_torsion_publ_flag
    O2 C1 C2 C7 . . . . -177.9(3) ?
    O1 C1 C2 C7 . . . . 3.0(4) ?
    O2 C1 C2 C3 . . . . 2.5(5) ?
    O1 C1 C2 C3 . . . . -176.6(3) ?
    C7 C2 C3 C4 . . . . -0.1(6) ?
    C1 C2 C3 C4 . . . . 179.5(4) ?
    C2 C3 C4 C5 . . . . 0.1(8) ?
    C3 C4 C5 C6 . . . . 0.1(10) ?
    C4 C5 C6 C7 . . . . -0.4(9) ?
    C5 C6 C7 C2 . . . . 0.4(6) ?
    C3 C2 C7 C6 . . . . -0.1(5) ?
    C1 C2 C7 C6 . . . . -179.7(3) ?
    N3 C9 C10 N1 . . . . 0.7(3) ?
    C14 C9 C10 N1 . . . . 179.0(3) ?
    N3 C9 C10 C11 . . . . -179.7(3) ?
    C14 C9 C10 C11 . . . . -1.3(5) ?
    N1 C10 C11 C12 . . . . 179.6(3) ?
    C9 C10 C11 C12 . . . . 0.0(5) ?
    C10 C11 C12 C13 . . . . 0.7(5) ?
    C11 C12 C13 C14 . . . . -0.1(6) ?
    C12 C13 C14 C9 . . . . -1.2(5) ?
    N3 C9 C14 C13 . . . . 179.8(3) ?
    C10 C9 C14 C13 . . . . 1.9(5) ?
    C11 C10 N1 N2 . . . . -180.0(3) ?
    C9 C10 N1 N2 . . . . -0.4(3) ?
    C11 C10 N1 C8 . . . . 1.9(6) ?
    C9 C10 N1 C8 . . . . -178.5(3) ?
    O1 C8 N1 N2 . . . . 119.7(3) ?
    O1 C8 N1 C10 . . . . -62.3(4) ?
    C10 N1 N2 N3 . . . . -0.1(4) ?
    C8 N1 N2 N3 . . . . 178.3(3) ?
    N1 N2 N3 C9 . . . . 0.5(4) ?
    C10 C9 N3 N2 . . . . -0.8(4) ?
    C14 C9 N3 N2 . . . . -178.9(3) ?
    O2 C1 O1 C8 . . . . 3.2(4) ?
    C2 C1 O1 C8 . . . . -177.7(2) ?
    N1 C8 O1 C1 . . . . -81.1(3) ?
