# Supplementary material for: (1H-1,2,3-Benzotriazol-1-yl)methyl benzoate
Source: Acta Crystallogr Sect E Struct Rep Online. 2012 Apr 18;68(Pt 5):o1409. doi: 10.1107/S1600536812015140 (PMC3344535; doi:10.1107/S1600536812015140)
Supplement: Supplementary file 2 [file e-68-o1409-Isup2.hkl]

# 
# h,k,l, Fc-squared, Fo-squared, sigma(Fo-squared) and status flag 
# 
data_I
_shelx_title ' NANHANG4_0m in P2(1)/c' 
_shelx_refln_list_code          4 
_shelx_F_calc_maximum      147.24 
_exptl_crystal_F_000       528.00 
_reflns_d_resolution_high  0.8409 
 
loop_ 
 _symmetry_equiv_pos_as_xyz 
 'x, y, z' 
 '-x, y+1/2, -z+1/2' 
 '-x, -y, -z' 
 'x, -y-1/2, z-1/2' 
 
_cell_length_a    10.7181 
_cell_length_b     6.4826 
_cell_length_c    18.7076 
_cell_angle_alpha  90.000 
_cell_angle_beta   96.773 
_cell_angle_gamma  90.000 
 
_shelx_F_squared_multiplier     1.000 
 
loop_ 
 _refln_index_h 
 _refln_index_k 
 _refln_index_l 
 _refln_F_squared_calc 
 _refln_F_squared_meas 
 _refln_F_squared_sigma 
 _refln_observed_status 
   2   0   0       34.14       25.52      4.66 o 
   3   0   0     8932.60     8936.31     60.48 o 
   4   0   0      182.44      176.46      7.67 o 
   5   0   0      189.53      192.83      8.73 o 
   6   0   0      352.31      308.00     11.66 o 
   7   0   0      151.74      152.02     22.27 o 
   8   0   0      136.27      153.38     25.13 o 
   9   0   0       17.28       12.21      4.50 o 
  10   0   0        1.97       -4.70      4.70 o 
  11   0   0       97.42      129.96     17.20 o 
  12   0   0        3.13       16.68      7.20 o 
   1   1   0        0.44        0.17      0.60 o 
   2   1   0     3489.44     3212.07     31.98 o 
   3   1   0      926.35      851.34     12.58 o 
   4   1   0        9.72        6.29      0.95 o 
   5   1   0     1049.09     1058.45     16.96 o 
   6   1   0       34.79       28.63      2.66 o 
   7   1   0        0.01       -0.99      3.18 o 
   8   1   0       38.48       34.65      7.40 o 
   9   1   0        0.78        6.77      2.79 o 
  10   1   0       41.97       43.22     14.18 o 
  11   1   0       15.14       19.70      4.49 o 
  12   1   0        3.90       -0.32      5.16 o 
   0   2   0       44.98       40.34      7.76 o 
   1   2   0      108.19      100.76      6.03 o 
   2   2   0        5.60        5.18      1.38 o 
   3   2   0        5.77        3.52      0.59 o 
   4   2   0      248.03      240.34      7.49 o 
   5   2   0      122.39      116.30      5.82 o 
   6   2   0      242.28      244.61      8.20 o 
   7   2   0      120.66      112.15      7.79 o 
   8   2   0       19.11       20.16      4.38 o 
   9   2   0       28.45       22.27      6.48 o 
  10   2   0        3.32        3.35      3.67 o 
  11   2   0        8.80        9.99      6.34 o 
  12   2   0        6.30        5.74     14.89 o 
   1   3   0        1.43        2.19      1.58 o 
   2   3   0       45.09       33.14      3.81 o 
   3   3   0       93.04       99.42      6.56 o 
   4   3   0       46.06       53.55      4.09 o 
   5   3   0       34.42       31.06      3.73 o 
   6   3   0       92.99       85.00      5.62 o 
   7   3   0       34.79       34.90     11.19 o 
   8   3   0       53.66       59.04     12.39 o 
   9   3   0       52.96       41.84     10.60 o 
  10   3   0        8.03        4.89      4.67 o 
  11   3   0        3.06        3.87      5.43 o 
   0   4   0      268.93      250.75     14.97 o 
   1   4   0      110.42      106.84      9.13 o 
   2   4   0      145.23      147.01     10.01 o 
   3   4   0       33.54       31.90      3.68 o 
   4   4   0        1.76        4.39      2.06 o 
   5   4   0       97.78      105.10      7.25 o 
   6   4   0       36.15       33.03      3.90 o 
   7   4   0       64.74       60.93      6.94 o 
   8   4   0       14.17       19.37      3.78 o 
   9   4   0        2.88       13.57      5.09 o 
  10   4   0        0.02       -4.79      4.79 o 
   1   5   0       62.30       61.00      9.01 o 
   2   5   0      178.52      182.59     14.19 o 
   3   5   0      150.30      140.20      9.85 o 
   4   5   0       37.21       35.10      5.16 o 
   5   5   0       40.27       44.75      6.39 o 
   6   5   0       70.01       72.50      6.93 o 
   7   5   0       11.62       14.56      3.69 o 
   8   5   0       10.58       14.12      4.35 o 
   9   5   0        4.61        3.62      8.03 o 
   0   6   0      330.73      350.77     32.15 o 
   1   6   0       89.71       92.78     12.92 o 
   2   6   0        4.99       -0.51      2.24 o 
   3   6   0        0.88        2.50      2.84 o 
   4   6   0        0.05        0.93      2.03 o 
   5   6   0        2.03        5.76      2.14 o 
   6   6   0        1.06       -1.75      3.33 o 
   7   6   0       27.58        7.17      5.69 o 
   1   7   0        2.79       -1.06      3.00 o 
   2   7   0       17.76       18.38      2.98 o 
   3   7   0        6.00        3.22      2.81 o 
   4   7   0        2.90        1.63      2.68 o 
   5   7   0        0.26       -3.49      3.69 o 
 -12   1   1       26.22       47.74      8.09 o 
 -11   1   1        9.61       22.01      5.89 o 
 -10   1   1        3.34       14.37      3.46 o 
  -9   1   1       24.08       17.07      3.54 o 
  -8   1   1       41.34       48.86     10.80 o 
  -7   1   1        7.10        5.98      1.79 o 
  -6   1   1      251.75      244.25      7.73 o 
  -5   1   1        0.38        1.23      0.89 o 
  -4   1   1      143.37      128.19      5.20 o 
  -3   1   1      493.34      436.14      8.79 o 
  -2   1   1     2385.75     2125.37     23.68 o 
  -1   1   1     3140.05     2821.90     47.61 o 
   0   1   1     4294.57     4077.30     42.03 o 
   1   1   1      812.85      770.78     10.56 o 
   2   1   1     3317.71     2987.96     39.86 o 
   3   1   1      979.42      939.82     16.60 o 
   4   1   1      745.46      711.19     10.83 o 
   5   1   1       12.79       11.04      1.51 o 
   6   1   1       48.37       48.96      3.66 o 
   7   1   1       37.36       27.09      4.24 o 
   8   1   1        0.63        1.23      2.48 o 
   9   1   1        6.22        8.45      3.85 o 
  10   1   1        5.02       -0.42      3.71 o 
  11   1   1       34.70       54.58     11.45 o 
  12   1   1        0.01       -3.83      3.83 o 
 -12   2   1        1.71        3.73      7.51 o 
 -11   2   1       13.58       24.27      4.72 o 
 -10   2   1        5.82        3.59      4.33 o 
  -9   2   1        2.10        8.74      8.90 o 
  -8   2   1        8.05        8.65      2.85 o 
  -7   2   1        0.60        0.27      1.96 o 
  -6   2   1      136.63      138.80      6.78 o 
  -5   2   1      410.43      417.59     11.32 o 
  -4   2   1        2.72        3.50      0.77 o 
  -3   2   1        0.06        1.27      0.83 o 
  -2   2   1      399.38      372.78     10.51 o 
  -1   2   1        2.86        1.81      0.64 o 
   0   2   1     1259.06     1085.99     19.30 o 
   1   2   1     1083.04      989.78     20.71 o 
   2   2   1     1831.68     1649.68     23.12 o 
   3   2   1       14.73       18.85      2.59 o 
   4   2   1       41.17       38.53      2.71 o 
   5   2   1        9.80        5.60      0.97 o 
   6   2   1        0.35        2.85      1.31 o 
   7   2   1      387.95      392.07     17.46 o 
   8   2   1       47.38       52.51      6.61 o 
   9   2   1        0.12       -1.48      3.10 o 
  10   2   1       18.76       27.55      6.85 o 
  11   2   1       50.99       58.93      9.84 o 
  12   2   1        0.61       -1.69      5.80 o 
 -11   3   1        5.50       20.41      6.60 o 
 -10   3   1        1.92       -0.32      5.70 o 
  -9   3   1        0.15        4.18      4.93 o 
  -8   3   1       26.32       19.43      5.42 o 
  -7   3   1        1.96        1.03      2.05 o 
  -6   3   1       63.81       54.95      4.08 o 
  -5   3   1       55.13       45.78      5.71 o 
  -4   3   1       89.09       96.37      4.92 o 
  -3   3   1       10.88       12.49      1.28 o 
  -2   3   1      285.83      335.44     10.51 o 
  -1   3   1      133.11      132.16      5.86 o 
   0   3   1      204.27      205.20      8.41 o 
   1   3   1      256.38      258.41     12.04 o 
   2   3   1      158.18      135.84      7.67 o 
   3   3   1       15.93       17.07      2.27 o 
   4   3   1      257.91      260.83      8.80 o 
   5   3   1      253.16      285.37     11.34 o 
   6   3   1      170.05      174.61     10.90 o 
   7   3   1        2.48        7.00      5.37 o 
   8   3   1        2.55        4.61      5.10 o 
   9   3   1        0.02        2.45      5.19 o 
  10   3   1        7.06        4.96      5.69 o 
  11   3   1        8.20       13.08     10.29 o 
 -10   4   1        1.22       -3.11      4.87 o 
  -9   4   1        3.73       10.41      4.28 o 
  -8   4   1        6.41       11.65      3.43 o 
  -7   4   1        6.15        3.16      2.25 o 
  -6   4   1      132.58      122.97      7.74 o 
  -5   4   1       50.47       54.38      5.26 o 
  -4   4   1      193.02      206.01     10.77 o 
  -3   4   1      208.75      215.01     10.90 o 
  -2   4   1      192.78      205.89     11.90 o 
  -1   4   1       46.98       43.41      4.55 o 
   0   4   1      693.59      731.10     18.95 o 
   1   4   1      164.88      150.76     10.03 o 
   2   4   1       24.41       30.26      5.05 o 
   3   4   1       28.87       25.94      3.83 o 
   4   4   1       83.83       63.13      7.38 o 
   5   4   1       63.13       64.56      5.53 o 
   6   4   1        4.98        2.90      1.97 o 
   7   4   1        2.23        0.20      2.39 o 
   8   4   1        0.03        4.55      3.30 o 
   9   4   1        2.65        4.22      5.31 o 
  10   4   1        3.62       -0.52      7.03 o 
  -9   5   1        3.54       -5.80      8.32 o 
  -8   5   1        3.57        2.93      3.53 o 
  -7   5   1        1.51       -0.50      3.12 o 
  -6   5   1      116.21      131.43      9.57 o 
  -5   5   1      209.68      200.62     10.57 o 
  -4   5   1        5.23        7.71      1.65 o 
  -3   5   1        9.34        8.19      1.86 o 
  -2   5   1        5.23        3.36      1.75 o 
  -1   5   1       58.55       62.41      9.30 o 
   0   5   1      149.74      149.35     14.53 o 
   1   5   1       21.69       18.11      3.82 o 
   2   5   1      102.13      106.16      9.74 o 
   3   5   1       10.77       14.22      2.76 o 
   4   5   1        4.66        3.77      1.74 o 
   5   5   1       44.42       28.73      3.87 o 
   6   5   1       12.94        9.14      4.40 o 
   7   5   1        6.41       10.73      4.39 o 
   8   5   1        6.43       -4.79      4.79 o 
   9   5   1        0.06       -0.39     10.65 o 
  -7   6   1        0.41        0.02      5.64 o 
  -6   6   1        3.53       -0.04      2.64 o 
  -5   6   1        2.02        0.49      2.47 o 
  -4   6   1        6.04        7.46      2.22 o 
  -3   6   1       45.26       38.25      7.44 o 
  -2   6   1       13.92       11.32      3.49 o 
  -1   6   1        1.07        1.36      2.14 o 
   0   6   1        7.59       12.09      2.26 o 
   1   6   1        0.22       -1.62      2.14 o 
   2   6   1        0.35        2.82      1.93 o 
   3   6   1        0.17       -0.04      2.09 o 
   4   6   1        1.18        1.68      2.07 o 
   5   6   1       11.72       18.10      2.98 o 
   6   6   1       29.94       31.85      5.62 o 
   7   6   1        3.79        2.63      5.57 o 
  -5   7   1        0.32        3.24      4.51 o 
  -4   7   1        0.50       -0.05      2.95 o 
  -3   7   1        0.98        2.59      2.48 o 
  -2   7   1       15.99       14.02      2.92 o 
  -1   7   1       10.12        9.26      3.02 o 
   0   7   1        0.24       -2.87      2.87 o 
   1   7   1        6.25        5.94      2.60 o 
   2   7   1        0.85        2.26      2.87 o 
   3   7   1        2.26        0.85      2.42 o 
   4   7   1        0.01       -2.79      2.79 o 
   5   7   1        6.23        1.99      3.76 o 
 -12   0   2       11.79       14.18      7.02 o 
 -11   0   2       29.35       25.76      6.03 o 
 -10   0   2        3.13        2.65      4.92 o 
  -9   0   2      105.57       87.42     15.60 o 
  -8   0   2      182.83      197.28     27.07 o 
  -7   0   2       19.21       21.77      5.61 o 
  -6   0   2      625.93      645.97     28.71 o 
  -5   0   2      189.70      193.97     14.32 o 
  -4   0   2     1943.43     1747.53     42.54 o 
  -3   0   2      814.80      826.15     26.84 o 
  -2   0   2     5811.21     5750.60     66.36 o 
  -1   0   2     1032.39      883.32     29.62 o 
   0   0   2     2051.13     1980.22     29.16 o 
   1   0   2     1725.02     1514.85     39.35 o 
   2   0   2    17638.71    18467.44    203.20 o 
   3   0   2    19334.15    20993.81    315.86 o 
   4   0   2     3843.34     3526.60     97.48 o 
   5   0   2      268.19      286.23     16.95 o 
   6   0   2       52.84       44.92      6.14 o 
   7   0   2        8.34        3.85      2.83 o 
   8   0   2       28.83       18.42      5.67 o 
   9   0   2      290.30      326.93     38.55 o 
  10   0   2       90.33      106.72     15.64 o 
  11   0   2        1.63        7.74      6.99 o 
  12   0   2        1.52       -1.33      4.85 o 
 -12   1   2        6.46        7.82      5.01 o 
 -11   1   2       13.32       21.90      6.49 o 
 -10   1   2       22.66       15.96      4.41 o 
  -9   1   2       13.15       11.22      4.07 o 
  -8   1   2        0.01        3.44      2.25 o 
  -7   1   2      117.31      100.05     10.37 o 
  -6   1   2        3.95        5.38      1.47 o 
  -5   1   2        3.15        3.22      0.71 o 
  -4   1   2       37.17       40.82      2.43 o 
  -3   1   2       75.77       66.93      4.39 o 
  -2   1   2     1155.04     1111.83     17.78 o 
  -1   1   2     4351.30     4094.68     66.62 o 
   0   1   2     5905.98     5769.26     47.80 o 
   1   1   2     2515.09     2236.07     27.68 o 
   2   1   2     5129.84     4849.75     47.71 o 
   3   1   2      714.34      676.69     15.95 o 
   4   1   2        4.91        6.67      0.97 o 
   5   1   2     2112.94     2112.88     32.17 o 
   6   1   2      342.97      304.69     11.59 o 
   7   1   2       55.79       64.81      7.29 o 
   8   1   2        1.57       -0.80      2.76 o 
   9   1   2       21.69       19.13      4.37 o 
  10   1   2       55.66       39.65     10.85 o 
  11   1   2       11.97       10.98      3.88 o 
  12   1   2        1.09        2.77      4.20 o 
 -12   2   2        0.23        7.92      7.39 o 
 -11   2   2        4.45       13.19      4.31 o 
 -10   2   2        0.37        3.21      3.49 o 
  -9   2   2        3.46        4.75      4.75 o 
  -8   2   2        0.79       -0.46      3.02 o 
  -7   2   2        0.18       -1.89      1.89 o 
  -6   2   2       16.63       18.76      2.46 o 
  -5   2   2      121.50      116.98      5.43 o 
  -4   2   2       61.16       59.16      6.42 o 
  -3   2   2      211.10      219.79      8.46 o 
  -2   2   2       67.15       69.27      4.41 o 
  -1   2   2        7.07        8.40      1.83 o 
   0   2   2      686.39      649.92     18.71 o 
   1   2   2       77.87       72.29      4.85 o 
   2   2   2        4.46        4.13      0.92 o 
   3   2   2       75.16       76.83      3.51 o 
   4   2   2      586.69      583.30     13.80 o 
   5   2   2       79.99       73.79      5.28 o 
   6   2   2        2.68        2.15      1.29 o 
   7   2   2       11.58       12.93      2.20 o 
   8   2   2       20.44       19.22      5.49 o 
   9   2   2        5.14        2.01      2.82 o 
  10   2   2        0.05        1.14      3.89 o 
  11   2   2        3.00        1.22      5.01 o 
  12   2   2        1.07        6.76      7.73 o 
 -11   3   2        0.57        2.04      6.16 o 
 -10   3   2        4.82        5.78      5.68 o 
  -9   3   2       12.45       10.43      4.97 o 
  -8   3   2       17.00        6.47      9.30 o 
  -7   3   2        0.28        3.79      2.07 o 
  -6   3   2      395.88      417.75     14.03 o 
  -5   3   2      644.16      640.14     16.46 o 
  -4   3   2     1309.54     1276.60     25.57 o 
  -3   3   2        1.34        1.98      0.93 o 
  -2   3   2      457.56      511.10     13.72 o 
  -1   3   2      415.14      400.61     11.81 o 
   0   3   2        2.21        3.34      1.96 o 
   1   3   2       96.07       95.73      6.51 o 
   2   3   2       55.21       59.21      6.71 o 
   3   3   2        7.65        6.44      2.13 o 
   4   3   2       75.85       75.92      5.48 o 
   5   3   2        4.14        7.34      1.40 o 
   6   3   2       38.29       47.54      7.54 o 
   7   3   2       85.92       93.13      8.55 o 
   8   3   2       14.81       11.02     11.83 o 
   9   3   2       19.87       18.82      7.51 o 
  10   3   2       11.91        7.64      5.38 o 
  11   3   2       11.88       21.41      6.58 o 
 -10   4   2        8.99       11.54      5.56 o 
  -9   4   2        5.44        9.17      5.62 o 
  -8   4   2       14.22        9.89      4.99 o 
  -7   4   2        5.89        3.67      3.74 o 
  -6   4   2        8.45       13.34      1.74 o 
  -5   4   2        0.59        0.05      1.30 o 
  -4   4   2      198.29      198.94     10.68 o 
  -3   4   2      125.05      141.11      9.09 o 
  -2   4   2       39.67       32.27      4.24 o 
  -1   4   2       25.56       32.90      3.56 o 
   0   4   2        2.95        3.83      1.35 o 
   1   4   2        0.02        3.90      1.23 o 
   2   4   2        0.48        1.53      1.36 o 
   3   4   2        3.34        3.90      1.85 o 
   4   4   2        1.47        2.10      1.47 o 
   5   4   2        3.61        4.45      2.59 o 
   6   4   2        3.36        7.26      3.76 o 
   7   4   2        9.09        8.33      3.44 o 
   8   4   2        7.02       14.57      7.08 o 
   9   4   2        2.52       11.83      6.04 o 
  10   4   2        5.89       -2.91      4.94 o 
  -9   5   2        0.04       -1.33      4.25 o 
  -8   5   2        7.03        1.12      4.10 o 
  -7   5   2        0.11        0.97      5.08 o 
  -6   5   2       16.67       19.85      2.10 o 
  -5   5   2        3.96        5.12      1.64 o 
  -4   5   2       76.08       86.98      8.32 o 
  -3   5   2       36.42       32.94      5.05 o 
  -2   5   2        5.28        3.80      1.71 o 
  -1   5   2       21.00       18.26      3.05 o 
   0   5   2       90.51       90.27     13.05 o 
   1   5   2       76.99       71.12      8.15 o 
   2   5   2        1.81        1.85      1.58 o 
   3   5   2        5.52       10.66      1.87 o 
   4   5   2        0.32        1.32      1.97 o 
   5   5   2       84.91       88.05      8.72 o 
   6   5   2        0.48       -1.30      2.20 o 
   7   5   2        1.20        5.87      3.59 o 
   8   5   2        7.76       -0.98      7.74 o 
   9   5   2        7.14       -4.50      9.91 o 
  -8   6   2       11.56       -6.41      6.41 o 
  -7   6   2       12.48        6.86      9.28 o 
  -6   6   2        0.64       -3.42      3.47 o 
  -5   6   2        0.20        4.47      4.68 o 
  -4   6   2        0.25        3.19      2.83 o 
  -3   6   2        2.21        2.65      2.23 o 
  -2   6   2       26.57       23.40      3.67 o 
  -1   6   2       13.92       11.08      2.68 o 
   0   6   2        4.11        0.46      1.95 o 
   1   6   2        5.78        7.02      2.36 o 
   2   6   2       21.77       11.44      2.47 o 
   3   6   2      229.92      234.29     15.61 o 
   4   6   2      108.54      130.05     11.03 o 
   5   6   2       33.86       33.70      5.82 o 
   6   6   2        2.57        4.55      2.66 o 
   7   6   2       19.48       11.89      3.93 o 
  -5   7   2       15.91       17.65      2.86 o 
  -4   7   2        8.03       13.56      2.95 o 
  -3   7   2        2.27        8.76      3.59 o 
  -2   7   2       27.57       32.19      3.44 o 
  -1   7   2       10.78       11.69      3.40 o 
   0   7   2        7.49        9.20      2.45 o 
   1   7   2        0.39        2.17      2.42 o 
   2   7   2        0.86       -1.10      3.00 o 
   3   7   2        0.68       -1.76      2.60 o 
   4   7   2        1.18       -2.11      2.75 o 
   5   7   2        1.71        3.74      3.09 o 
 -12   1   3        0.39        3.18      9.72 o 
 -11   1   3       16.85       23.36      5.05 o 
 -10   1   3       44.22       43.31      6.31 o 
  -9   1   3       43.53       49.55     16.55 o 
  -8   1   3       10.08        8.73      2.97 o 
  -7   1   3       54.05       55.73      6.69 o 
  -6   1   3      642.41      648.24     13.75 o 
  -5   1   3      185.50      180.37      6.87 o 
  -4   1   3       49.65       44.42      2.68 o 
  -3   1   3      174.62      184.35      6.13 o 
  -2   1   3    12384.21    12741.55    104.24 o 
  -1   1   3        6.87        7.58      1.95 o 
   0   1   3        3.65        2.42      0.76 o 
   1   1   3      623.36      615.77     14.07 o 
   2   1   3     1109.15     1022.25     16.28 o 
   3   1   3     3041.48     2912.12     34.66 o 
   4   1   3      127.02      130.85      7.65 o 
   5   1   3     1226.03     1226.39     25.33 o 
   6   1   3      286.98      282.80     10.31 o 
   7   1   3        8.18        6.06      2.31 o 
   8   1   3       11.07       12.30      3.01 o 
   9   1   3        0.01        2.45      2.75 o 
  10   1   3       53.29       48.81      8.62 o 
  11   1   3        0.67       -3.68      3.68 o 
  12   1   3        0.69       -0.63      4.11 o 
 -12   2   3       24.03       18.79      6.99 o 
 -11   2   3       22.47       34.01      5.07 o 
 -10   2   3       10.67        4.83      8.94 o 
  -9   2   3       13.67       13.63      6.05 o 
  -8   2   3       22.00       14.69      2.96 o 
  -7   2   3       31.20       43.19      6.16 o 
  -6   2   3       19.22       20.61      1.93 o 
  -5   2   3        3.52        4.50      1.03 o 
  -4   2   3      169.23      176.21      8.75 o 
  -3   2   3       16.95       11.36      2.26 o 
  -2   2   3        1.75        2.75      1.66 o 
  -1   2   3      193.22      200.76      7.48 o 
   0   2   3       44.99       48.17      5.05 o 
   1   2   3       35.77       36.98      5.10 o 
   2   2   3      411.87      383.48     11.49 o 
   3   2   3      274.92      273.81      9.62 o 
   4   2   3      171.62      177.98      6.67 o 
   5   2   3       97.34      107.77      5.19 o 
   6   2   3       18.48       21.22      2.46 o 
   7   2   3       67.66       71.16      6.63 o 
   8   2   3       23.17       28.40      3.59 o 
   9   2   3       48.69       43.91      6.72 o 
  10   2   3        0.49        0.18      4.77 o 
  11   2   3        0.21       -4.81      4.81 o 
 -11   3   3        2.91        9.99      6.09 o 
 -10   3   3        6.17       -5.22      5.22 o 
  -9   3   3        0.00        0.12      4.91 o 
  -8   3   3        6.95        8.81      2.84 o 
  -7   3   3        1.32        2.20      2.31 o 
  -6   3   3        0.99        2.27      1.15 o 
  -5   3   3        4.79        3.92      2.16 o 
  -4   3   3       34.52       30.94      3.81 o 
  -3   3   3        5.81        8.31      1.33 o 
  -2   3   3       17.30       13.43      2.05 o 
  -1   3   3      810.93      824.47     17.91 o 
   0   3   3      272.86      295.68     11.36 o 
   1   3   3      169.04      166.71      8.53 o 
   2   3   3      749.53      772.83     21.11 o 
   3   3   3      240.72      238.77     11.35 o 
   4   3   3       90.42       96.68      6.91 o 
   5   3   3        2.27        1.18      1.43 o 
   6   3   3       90.90       92.48      9.66 o 
   7   3   3        9.08       30.94     18.07 o 
   8   3   3       27.55       25.38      7.65 o 
   9   3   3        9.00        9.41      4.84 o 
  10   3   3        6.03        7.66      4.96 o 
  11   3   3        1.00        1.23     13.55 o 
  -9   4   3        3.15        8.08      5.61 o 
  -8   4   3        0.00       10.26      5.01 o 
  -7   4   3       31.95       37.97      7.29 o 
  -6   4   3       77.71       72.00      8.10 o 
  -5   4   3       67.46       70.45      6.07 o 
  -4   4   3       44.23       45.14      6.44 o 
  -3   4   3       77.15       77.52      8.47 o 
  -2   4   3      326.70      383.42     13.33 o 
  -1   4   3        8.88       12.85      1.43 o 
   0   4   3        0.61        4.00      1.72 o 
   1   4   3       12.71       14.49      2.75 o 
   2   4   3        8.09        7.70      1.64 o 
   3   4   3       25.03       19.91      2.84 o 
   4   4   3       30.88       21.90      3.39 o 
   5   4   3       28.85       34.70      4.09 o 
   6   4   3       60.73       71.21      9.82 o 
   7   4   3        1.76       -0.10      2.95 o 
   8   4   3        4.13       17.51     14.71 o 
   9   4   3        2.85       12.89      9.78 o 
  10   4   3        6.98        9.74     12.56 o 
  -9   5   3       11.99       11.60      7.84 o 
  -8   5   3       25.63       22.58      4.46 o 
  -7   5   3       10.53       15.13      3.27 o 
  -6   5   3        4.89        2.05      2.29 o 
  -5   5   3        0.33       -0.98      1.87 o 
  -4   5   3        5.65        4.26      2.46 o 
  -3   5   3      178.87      169.02     13.67 o 
  -2   5   3      212.26      216.01     15.70 o 
  -1   5   3        2.99        2.08      1.70 o 
   0   5   3       37.84       41.23      7.68 o 
   1   5   3        0.36        7.71      2.13 o 
   2   5   3      111.84      105.16     10.02 o 
   3   5   3      596.49      647.97     24.26 o 
   4   5   3       18.07       24.66      3.43 o 
   5   5   3      206.10      239.43     15.60 o 
   6   5   3       73.90      101.96     12.55 o 
   7   5   3        0.56        5.73      5.57 o 
   8   5   3        4.85       -9.85      9.85 o 
   9   5   3        3.67      -11.01     11.01 o 
  -7   6   3        0.22        7.09      6.08 o 
  -6   6   3        0.01        8.45      7.21 o 
  -5   6   3        3.56        2.07      4.40 o 
  -4   6   3       37.69       47.84      8.96 o 
  -3   6   3       58.78       28.71      5.36 o 
  -2   6   3       17.71        5.96      3.35 o 
  -1   6   3       36.69       30.92      4.65 o 
   0   6   3      118.07      133.24     13.81 o 
   1   6   3       13.02       13.36      2.67 o 
   2   6   3        3.63        7.17      1.94 o 
   3   6   3        3.23        0.55      2.00 o 
   4   6   3        4.12        6.29      2.85 o 
   5   6   3        0.33        0.30      2.70 o 
   6   6   3        2.26       -2.85      2.85 o 
   7   6   3        0.46       -2.37      6.26 o 
  -5   7   3        0.07       -2.58      2.58 o 
  -4   7   3        9.90        4.68      2.73 o 
  -3   7   3        4.45        8.71      4.13 o 
  -2   7   3        2.03        1.89      2.46 o 
  -1   7   3        2.95        4.17      2.56 o 
   0   7   3        0.00        1.13      3.00 o 
   1   7   3        0.31       -1.06      2.82 o 
   2   7   3        2.61        3.50      2.49 o 
   3   7   3        3.35        3.97      3.89 o 
   4   7   3        0.00        2.38      3.94 o 
 -12   0   4        0.00       -2.35      7.12 o 
 -11   0   4        3.11       -1.90      5.40 o 
 -10   0   4       16.14       24.29      4.97 o 
  -9   0   4       12.75        5.15      4.65 o 
  -8   0   4      138.35      126.29     21.07 o 
  -7   0   4       26.99       47.15     13.66 o 
  -6   0   4       40.94       33.39     13.92 o 
  -5   0   4       47.55       41.38      8.91 o 
  -4   0   4      838.72      762.30     31.41 o 
  -3   0   4      203.48      198.12      9.57 o 
  -2   0   4    21679.00    23978.33    225.72 o 
  -1   0   4     6442.37     6767.56     77.32 o 
   0   0   4       74.34       60.98      5.69 o 
   1   0   4      816.29      791.11     24.54 o 
   2   0   4    11538.38    11714.92     90.03 o 
   3   0   4     2966.41     2947.44     39.25 o 
   4   0   4        3.71        6.96      2.14 o 
   5   0   4     3386.82     3136.73     77.16 o 
   6   0   4     1962.35     1937.22     47.96 o 
   7   0   4      114.91      112.38     10.76 o 
   8   0   4       29.08       33.49      8.23 o 
   9   0   4      178.53      224.60     23.08 o 
  10   0   4       49.85       25.03     14.46 o 
  11   0   4        0.58       -3.37      6.16 o 
  12   0   4        3.72       -5.43      5.43 o 
 -12   1   4       40.92       59.95      7.51 o 
 -11   1   4        0.29        3.98      3.84 o 
 -10   1   4        0.28       -0.56      3.42 o 
  -9   1   4       32.71       32.49      7.09 o 
  -8   1   4       33.13       18.00      3.92 o 
  -7   1   4      279.87      294.64     15.44 o 
  -6   1   4       25.99       26.89      3.52 o 
  -5   1   4        4.26        2.32      0.65 o 
  -4   1   4      252.56      244.38      7.25 o 
  -3   1   4      150.68      160.79      6.05 o 
  -2   1   4     2613.92     2466.77     25.65 o 
  -1   1   4     2231.29     2184.67     29.18 o 
   0   1   4        2.00        5.16      1.83 o 
   1   1   4       12.92       26.98      2.96 o 
   2   1   4       37.96       49.43      4.35 o 
   3   1   4     2223.07     2208.64     28.47 o 
   4   1   4     1133.67     1123.27     23.69 o 
   5   1   4      240.14      217.54      9.53 o 
   6   1   4        3.81        4.92      2.07 o 
   7   1   4        2.57        5.46      1.50 o 
   8   1   4      204.44      207.56     14.77 o 
   9   1   4       37.04       37.00      5.06 o 
  10   1   4        0.26       -3.84      3.86 o 
  11   1   4        0.05        1.78      5.64 o 
  12   1   4        0.30       -3.74      4.63 o 
 -12   2   4        2.88        7.20      4.87 o 
 -11   2   4        5.45        8.14      4.81 o 
 -10   2   4        0.09        2.44      6.61 o 
  -9   2   4        1.07        0.12      3.38 o 
  -8   2   4        2.53        4.06      2.48 o 
  -7   2   4       54.24       64.56      8.91 o 
  -6   2   4        0.67        5.05      1.66 o 
  -5   2   4      122.99      126.16      6.08 o 
  -4   2   4       37.86       41.24      4.18 o 
  -3   2   4      388.65      392.65     11.44 o 
  -2   2   4      320.39      293.91      9.72 o 
  -1   2   4        0.10        0.59      1.35 o 
   0   2   4        8.88       15.76      2.14 o 
   1   2   4      392.82      392.15     13.05 o 
   2   2   4      114.82      109.17      7.27 o 
   3   2   4      199.94      184.46      7.67 o 
   4   2   4     1403.14     1501.75     26.96 o 
   5   2   4       72.30       79.73      5.24 o 
   6   2   4        5.22        9.67      1.78 o 
   7   2   4       23.61       23.55      2.87 o 
   8   2   4        1.96        2.78      2.56 o 
   9   2   4        8.91        6.10      3.52 o 
  10   2   4        9.52        5.12      5.32 o 
  11   2   4        0.12        8.73      5.72 o 
 -11   3   4        0.29       -4.35      6.02 o 
 -10   3   4        1.10        5.16      5.57 o 
  -9   3   4        3.99        7.68      4.91 o 
  -8   3   4      221.32      240.69     17.49 o 
  -7   3   4        0.61       -1.53      2.17 o 
  -6   3   4        5.97        4.77      1.83 o 
  -5   3   4       10.42        5.78      1.34 o 
  -4   3   4       89.50       80.92      5.54 o 
  -3   3   4      201.11      228.79      9.51 o 
  -2   3   4     1024.64     1067.32     21.68 o 
  -1   3   4     1330.25     1421.01     24.42 o 
   0   3   4      183.88      190.32     10.05 o 
   1   3   4      132.59      159.01      8.46 o 
   2   3   4      116.92      112.49      7.40 o 
   3   3   4       20.75       15.86      2.66 o 
   4   3   4        0.66        1.25      1.28 o 
   5   3   4        8.40        5.33      2.30 o 
   6   3   4        2.95        6.13      4.09 o 
   7   3   4        2.11        4.14      2.50 o 
   8   3   4        0.24       15.00     13.81 o 
   9   3   4        2.11       12.35     10.59 o 
  10   3   4        6.95       -6.41      8.50 o 
  11   3   4        0.67       -2.14     10.81 o 
 -10   4   4       18.28       20.00      6.39 o 
  -9   4   4        0.00        0.16      4.08 o 
  -8   4   4       19.05       16.13      4.26 o 
  -7   4   4        0.53        0.88      4.39 o 
  -6   4   4      167.03      171.11     11.13 o 
  -5   4   4       34.37       40.04      4.69 o 
  -4   4   4       21.79       30.64      4.64 o 
  -3   4   4       34.15       32.94      3.31 o 
  -2   4   4       25.29       33.86      3.81 o 
  -1   4   4       11.85        8.70      1.81 o 
   0   4   4        7.75        8.97      1.67 o 
   1   4   4       10.68        9.77      1.61 o 
   2   4   4       67.48       64.92      7.79 o 
   3   4   4       32.37       35.78      4.36 o 
   4   4   4       44.38       45.13      6.28 o 
   5   4   4       23.34       19.91      3.77 o 
   6   4   4        0.14       -1.55      3.01 o 
   7   4   4       11.96       14.35      4.16 o 
   8   4   4        0.05       -4.95      4.95 o 
   9   4   4        4.30        5.01     14.33 o 
  10   4   4        7.87       18.08     12.37 o 
  -9   5   4        0.61       -4.38      6.09 o 
  -8   5   4        0.18        1.72      5.89 o 
  -7   5   4       13.47       14.88      2.93 o 
  -6   5   4        3.99        4.52      2.23 o 
  -5   5   4       37.88       32.93      4.68 o 
  -4   5   4        0.35        2.52      1.81 o 
  -3   5   4       42.12       40.46      5.87 o 
  -2   5   4        8.62       15.34      3.21 o 
  -1   5   4       33.99       22.90      4.56 o 
   0   5   4       73.13       70.18      9.81 o 
   1   5   4        4.70        7.71      1.94 o 
   2   5   4        6.68        5.43      1.88 o 
   3   5   4       42.29       22.33      2.94 o 
   4   5   4       40.22       53.67      6.94 o 
   5   5   4       10.46        2.07      2.11 o 
   6   5   4       17.18       28.21      4.96 o 
   7   5   4        4.33        7.32      3.93 o 
   8   5   4       23.71       26.11      6.85 o 
   9   5   4        7.02        2.51     13.07 o 
  -7   6   4       11.94       17.56      6.64 o 
  -6   6   4        3.76        4.27      2.77 o 
  -5   6   4        4.82        8.12      2.49 o 
  -4   6   4        0.10       -2.14      2.14 o 
  -3   6   4        0.51       -0.86      2.02 o 
  -2   6   4        1.28       -2.35      2.35 o 
  -1   6   4        6.55        5.91      2.08 o 
   0   6   4        0.11        3.04      2.26 o 
   1   6   4      159.16      173.37     13.07 o 
   2   6   4      138.76      155.08     12.52 o 
   3   6   4        1.79        1.53      2.16 o 
   4   6   4       31.36       31.94      4.43 o 
   5   6   4      112.40      128.84     12.43 o 
   6   6   4       22.92       55.31     10.40 o 
   7   6   4        0.10        5.91      6.22 o 
  -5   7   4        0.31       -3.36      3.36 o 
  -4   7   4        4.17        5.18      3.21 o 
  -3   7   4        4.40        1.95      2.54 o 
  -2   7   4        1.54        3.71      2.85 o 
  -1   7   4        0.00        0.66      2.51 o 
   0   7   4        8.95       10.91      2.41 o 
   1   7   4        0.15       -1.39      2.37 o 
   2   7   4        3.76        9.83      2.73 o 
   3   7   4        0.77       -1.03      3.30 o 
   4   7   4        0.98        1.17      3.04 o 
 -12   1   5        7.29       14.24      5.05 o 
 -11   1   5        0.05       -1.50      7.51 o 
 -10   1   5       14.89       18.65      5.40 o 
  -9   1   5       12.03        8.59      3.39 o 
  -8   1   5       21.56       22.99      5.35 o 
  -7   1   5        5.07        6.00      3.51 o 
  -6   1   5      217.32      205.63      9.39 o 
  -5   1   5      552.42      580.77     13.27 o 
  -4   1   5      248.82      231.96      8.57 o 
  -3   1   5      261.04      233.36      8.90 o 
  -2   1   5     4299.71     4247.35     54.50 o 
  -1   1   5      180.73      174.13      7.88 o 
   0   1   5      422.46      363.65     17.71 o 
   1   1   5       56.49       63.47      6.53 o 
   2   1   5       19.14       18.59      3.38 o 
   3   1   5      857.77      847.68     18.61 o 
   4   1   5       55.52       52.47      3.62 o 
   5   1   5      325.68      329.59     13.36 o 
   6   1   5       54.14       68.39     11.09 o 
   7   1   5       40.63       39.73      8.83 o 
   8   1   5       44.56       62.52      8.20 o 
   9   1   5       18.24       22.26      5.09 o 
  10   1   5       29.31       18.85     10.79 o 
  11   1   5        0.38       -4.13      9.82 o 
 -12   2   5        2.07        6.53      5.15 o 
 -11   2   5        1.90        7.16     10.30 o 
 -10   2   5        7.09        9.02      6.40 o 
  -9   2   5       46.70       54.85      9.56 o 
  -8   2   5       32.97       22.40      4.75 o 
  -7   2   5      172.28      161.05     11.87 o 
  -6   2   5       20.89       25.69      6.27 o 
  -5   2   5      142.04      153.33      6.94 o 
  -4   2   5      394.91      414.20     13.62 o 
  -3   2   5      658.30      666.31     15.84 o 
  -2   2   5     1057.99     1080.50     20.15 o 
  -1   2   5      265.09      267.67      9.46 o 
   0   2   5      288.22      264.92      9.26 o 
   1   2   5     2259.40     2204.66     29.67 o 
   2   2   5      191.87      186.12      8.29 o 
   3   2   5      702.86      701.16     16.23 o 
   4   2   5      157.38      143.15      7.67 o 
   5   2   5      211.20      245.43     12.31 o 
   6   2   5       24.30       30.49      4.29 o 
   7   2   5       18.33       19.84      5.83 o 
   8   2   5       11.05        9.84     13.40 o 
   9   2   5        5.22       -3.51      8.45 o 
  10   2   5        5.93       12.93     12.18 o 
  11   2   5        2.30       -0.38      8.84 o 
 -11   3   5        5.74        9.23      6.10 o 
 -10   3   5        5.67        7.91      5.71 o 
  -9   3   5        3.49       13.34      3.19 o 
  -8   3   5      105.20      138.67     13.14 o 
  -7   3   5       58.35       66.16      6.82 o 
  -6   3   5        6.47        9.48      1.59 o 
  -5   3   5      103.56      105.44      6.41 o 
  -4   3   5      100.13       96.10      6.17 o 
  -3   3   5       28.13       30.30      3.41 o 
  -2   3   5      272.36      267.46     10.48 o 
  -1   3   5      375.27      393.80     12.65 o 
   0   3   5       29.84       29.59      3.00 o 
   1   3   5       47.41       61.09      7.45 o 
   2   3   5      201.57      208.88     10.27 o 
   3   3   5      103.81      108.60      7.87 o 
   4   3   5      140.61      137.79      9.26 o 
   5   3   5        1.58        9.88      4.94 o 
   6   3   5        0.60       11.37      7.91 o 
   7   3   5       14.50        7.00      6.50 o 
   8   3   5        0.96       -3.39      3.66 o 
   9   3   5       17.47       12.79     14.04 o 
  10   3   5        3.37       10.31     11.25 o 
 -10   4   5        7.82       15.63      6.42 o 
  -9   4   5       10.77        4.64      4.03 o 
  -8   4   5        6.90        7.23      6.57 o 
  -7   4   5      104.01      114.32     11.36 o 
  -6   4   5      116.15      127.91      9.33 o 
  -5   4   5        0.83       -1.04      1.81 o 
  -4   4   5        0.02        0.04      1.46 o 
  -3   4   5       45.18       51.60      4.91 o 
  -2   4   5      101.52      101.80      6.88 o 
  -1   4   5        0.92        1.42      1.52 o 
   0   4   5       19.05       15.99      3.33 o 
   1   4   5       73.59       82.40      7.87 o 
   2   4   5       22.73       30.97      4.99 o 
   3   4   5       11.30       12.52      2.53 o 
   4   4   5      231.20      257.70     14.79 o 
   5   4   5       22.77       34.40      7.44 o 
   6   4   5        0.13       -2.64      2.64 o 
   7   4   5        2.47        1.64      3.52 o 
   8   4   5       57.60       75.52     11.21 o 
   9   4   5        4.10       -8.77      8.77 o 
  10   4   5        3.31       -9.69      9.69 o 
  -9   5   5        0.46        8.31      6.10 o 
  -8   5   5        5.91       14.72      5.42 o 
  -7   5   5       18.55       11.70      3.26 o 
  -6   5   5       10.51       13.97      2.59 o 
  -5   5   5       61.86       54.84      5.64 o 
  -4   5   5       63.98       69.20      8.37 o 
  -3   5   5        1.01        1.30      1.65 o 
  -2   5   5        3.13        6.98      1.99 o 
  -1   5   5        9.32        6.56      2.03 o 
   0   5   5        7.00        6.29      1.73 o 
   1   5   5       22.27       15.02      2.72 o 
   2   5   5       29.82       20.98      3.94 o 
   3   5   5      201.03      204.98     13.74 o 
   4   5   5       13.38       13.80      4.43 o 
   5   5   5        6.43       -2.18      2.54 o 
   6   5   5       21.08       17.79      6.27 o 
   7   5   5        0.02       -3.44      3.44 o 
   8   5   5        3.01       -4.97      4.97 o 
  -7   6   5        1.20       -0.26      4.33 o 
  -6   6   5        1.03        4.14      3.10 o 
  -5   6   5        0.91       -0.09      3.14 o 
  -4   6   5        0.50        0.24      3.70 o 
  -3   6   5        3.94        8.75      3.42 o 
  -2   6   5       52.08       45.52      6.43 o 
  -1   6   5       67.54       84.86      9.65 o 
   0   6   5       57.62       56.69      8.95 o 
   1   6   5        5.32        3.54      2.12 o 
   2   6   5       65.23       61.85     10.54 o 
   3   6   5       11.85       21.86      3.51 o 
   4   6   5        0.34        1.55      2.44 o 
   5   6   5        0.10       -2.96      2.96 o 
   6   6   5        0.38       -0.46      5.77 o 
   7   6   5        0.37       -2.29      5.00 o 
  -4   7   5        0.27       -3.19      3.19 o 
  -3   7   5        5.98        1.34      3.04 o 
  -2   7   5        7.65       10.75      3.26 o 
  -1   7   5        0.96        2.70      2.50 o 
   0   7   5       11.35       11.92      4.75 o 
   1   7   5        0.79       -0.12      2.57 o 
   2   7   5        1.74       -0.05      3.53 o 
   3   7   5        9.88        2.15      4.44 o 
   4   7   5        3.67       10.82      3.31 o 
 -12   0   6        2.19       -5.39      6.57 o 
 -11   0   6        1.33       -5.86      5.86 o 
 -10   0   6        0.67        1.78      5.38 o 
  -9   0   6       45.83       35.88     14.72 o 
  -8   0   6      225.00      197.98     19.40 o 
  -7   0   6      672.24      746.33     39.78 o 
  -6   0   6      756.15      769.82     39.18 o 
  -5   0   6      145.00      154.01     11.52 o 
  -4   0   6      824.73      783.41     23.55 o 
  -3   0   6     2102.66     2115.36     41.02 o 
  -2   0   6     1554.03     1572.94     35.36 o 
  -1   0   6     4065.44     4344.73     60.46 o 
   0   0   6      150.24      179.65     11.98 o 
   1   0   6     2187.82     2099.24     41.70 o 
   2   0   6       23.63       13.72      3.71 o 
   3   0   6       50.62       45.78      6.16 o 
   4   0   6      424.94      418.56     16.91 o 
   5   0   6     2529.93     2394.70     43.50 o 
   6   0   6      611.49      660.95     36.03 o 
   7   0   6      140.52      207.43     34.55 o 
   8   0   6     1425.93     1534.79     97.04 o 
   9   0   6      237.44      213.11     38.63 o 
  10   0   6       10.62       11.58     11.48 o 
  11   0   6        3.72       -7.20      7.20 o 
 -12   1   6        0.99       -3.78      5.08 o 
 -11   1   6        2.67       11.70      9.84 o 
 -10   1   6       26.92       33.06      4.93 o 
  -9   1   6      109.68       97.84     13.65 o 
  -8   1   6        0.14        4.91      4.65 o 
  -7   1   6       96.15      116.41      9.85 o 
  -6   1   6       73.61       69.30      6.11 o 
  -5   1   6      126.63      126.34      6.19 o 
  -4   1   6        0.00        1.40      1.27 o 
  -3   1   6     1743.64     1729.99     27.02 o 
  -2   1   6     2087.48     2075.95     31.56 o 
  -1   1   6      721.31      714.09     17.15 o 
   0   1   6     3718.23     3625.29     39.70 o 
   1   1   6      292.43      294.51     10.87 o 
   2   1   6       56.18       46.17      5.24 o 
   3   1   6      966.13      945.39     19.86 o 
   4   1   6       59.89       68.96      5.23 o 
   5   1   6      192.21      211.03     10.47 o 
   6   1   6        8.29       15.84      7.92 o 
   7   1   6       39.10       37.46      8.38 o 
   8   1   6       46.10       53.28     15.26 o 
   9   1   6      128.68      123.89     25.43 o 
  10   1   6        4.77        6.79      6.97 o 
  11   1   6        5.16       -6.57      6.57 o 
 -12   2   6        0.06        5.90      6.73 o 
 -11   2   6        1.04       -0.30      4.31 o 
 -10   2   6        5.45        8.47      4.84 o 
  -9   2   6        3.08        0.74      3.94 o 
  -8   2   6       42.82       47.80      7.57 o 
  -7   2   6       38.16       46.26      7.41 o 
  -6   2   6       22.56       24.30      2.92 o 
  -5   2   6       14.42       13.27      2.36 o 
  -4   2   6      699.50      711.59     18.96 o 
  -3   2   6      491.17      519.26     14.63 o 
  -2   2   6      151.65      169.31      7.88 o 
  -1   2   6     1319.08     1264.21     34.95 o 
   0   2   6       39.74       34.50      3.88 o 
   1   2   6       40.56       37.51      4.34 o 
   2   2   6      667.59      713.73     18.07 o 
   3   2   6       65.17       69.59      6.04 o 
   4   2   6      124.02      111.54      6.58 o 
   5   2   6       16.32       26.29      5.73 o 
   6   2   6       26.70       20.99      6.44 o 
   7   2   6       35.23       30.22      7.08 o 
   8   2   6        1.29        2.75      3.73 o 
   9   2   6        3.44       17.88     12.23 o 
  10   2   6        0.00       -1.55      7.47 o 
  11   2   6        0.03       -9.77      9.77 o 
 -11   3   6       14.63       16.01      6.05 o 
 -10   3   6        1.80       11.27      5.71 o 
  -9   3   6       12.83       15.22      3.18 o 
  -8   3   6       87.64       85.47      8.43 o 
  -7   3   6       12.60        9.50      4.46 o 
  -6   3   6       65.02       64.75      5.66 o 
  -5   3   6       32.24       33.90      4.14 o 
  -4   3   6       66.09       55.70      5.63 o 
  -3   3   6      228.21      247.64     10.67 o 
  -2   3   6      156.63      177.44      8.70 o 
  -1   3   6       73.31       79.13      6.20 o 
   0   3   6      878.80      925.94     20.18 o 
   1   3   6      441.99      528.10     14.28 o 
   2   3   6      486.99      523.85     20.37 o 
   3   3   6       14.35       18.33      3.27 o 
   4   3   6       30.86       33.48      5.19 o 
   5   3   6        3.92        3.65      3.03 o 
   6   3   6        0.29        1.60      2.11 o 
   7   3   6        2.72        0.83      2.75 o 
   8   3   6        0.89       -3.89      3.89 o 
   9   3   6        0.04       16.49     13.58 o 
  10   3   6        0.00       -7.02      7.02 o 
 -10   4   6        0.53       11.07      6.50 o 
  -9   4   6        0.14        3.19     11.56 o 
  -8   4   6       89.34       89.65     14.47 o 
  -7   4   6       63.19       74.03     11.22 o 
  -6   4   6       28.37       23.15      3.86 o 
  -5   4   6       10.22        9.41      2.47 o 
  -4   4   6        9.29       14.95      1.73 o 
  -3   4   6        7.78       11.54      1.97 o 
  -2   4   6       81.33       90.26      6.79 o 
  -1   4   6      103.30      112.99     10.46 o 
   0   4   6       82.90       80.93      8.56 o 
   1   4   6       17.48       19.04      3.21 o 
   2   4   6       47.21       52.74      6.83 o 
   3   4   6        2.93        0.45      1.89 o 
   4   4   6        1.19        8.23      2.02 o 
   5   4   6        6.20       13.76      4.72 o 
   6   4   6        8.06        2.09      2.25 o 
   7   4   6        6.25       16.96      6.00 o 
   8   4   6       11.75        1.38      4.83 o 
   9   4   6        0.49        4.66      8.78 o 
  -9   5   6       30.92       24.30      9.26 o 
  -8   5   6       11.70       18.43      6.00 o 
  -7   5   6        0.32        4.32      3.27 o 
  -6   5   6        6.84        2.45      2.04 o 
  -5   5   6       44.97       41.95      5.46 o 
  -4   5   6       55.91       41.31      7.14 o 
  -3   5   6       19.78       19.47      2.37 o 
  -2   5   6       14.18       18.22      3.09 o 
  -1   5   6        3.28        4.88      2.28 o 
   0   5   6       29.71       29.51      4.53 o 
   1   5   6        1.02       -0.67      1.94 o 
   2   5   6      149.42      165.07     11.73 o 
   3   5   6       56.61       57.88      8.12 o 
   4   5   6       46.90       33.55      5.61 o 
   5   5   6        3.09       -0.04      3.25 o 
   6   5   6       39.69       66.19     11.13 o 
   7   5   6       24.47       19.26      5.29 o 
   8   5   6        2.68       -5.13      5.13 o 
  -7   6   6        4.21        0.62      6.16 o 
  -6   6   6        9.26        5.40      2.93 o 
  -5   6   6        3.21        0.92      2.97 o 
  -4   6   6       14.47       12.67      2.36 o 
  -3   6   6        6.60        4.92      2.50 o 
  -2   6   6        3.61        2.24      3.64 o 
  -1   6   6       27.50       26.47      3.74 o 
   0   6   6        0.11        0.67      2.17 o 
   1   6   6       98.32       98.75     11.00 o 
   2   6   6        8.35       10.73      2.35 o 
   3   6   6        0.20        2.91      5.69 o 
   4   6   6        0.29       -2.52      2.52 o 
   5   6   6        7.51        9.47      3.33 o 
   6   6   6       15.33       16.62      4.48 o 
  -4   7   6        2.62        0.94      4.24 o 
  -3   7   6        0.98        4.57      2.79 o 
  -2   7   6        2.30        3.51      2.68 o 
  -1   7   6        0.05       -0.85      2.77 o 
   0   7   6        0.04       -3.00      3.00 o 
   1   7   6        4.80        7.19      3.13 o 
   2   7   6        2.15       -2.77      2.77 o 
   3   7   6        0.88        1.03      5.94 o 
 -12   1   7        0.00       10.76      8.65 o 
 -11   1   7        0.17        3.96      4.60 o 
 -10   1   7        2.25        0.50      3.70 o 
  -9   1   7        3.53        0.17      4.31 o 
  -8   1   7        1.03        1.80      2.60 o 
  -7   1   7      173.38      187.98     13.69 o 
  -6   1   7       15.98       22.76      4.19 o 
  -5   1   7       38.76       37.71      3.87 o 
  -4   1   7     2065.49     2157.39     32.54 o 
  -3   1   7       15.77       15.54      2.60 o 
  -2   1   7       16.86       22.47      3.52 o 
  -1   1   7       47.17       50.29      5.25 o 
   0   1   7       12.91       12.26      2.30 o 
   1   1   7        2.75        4.96      1.45 o 
   2   1   7      296.42      280.06     11.31 o 
   3   1   7      305.83      307.19     11.83 o 
   4   1   7       59.82       67.79      5.81 o 
   5   1   7       40.27       36.55      4.85 o 
   6   1   7       27.83       25.11      5.06 o 
   7   1   7      497.78      558.55     25.23 o 
   8   1   7      126.12      147.03     14.68 o 
   9   1   7        4.12        2.05      6.95 o 
  10   1   7       20.05        6.39      8.94 o 
  11   1   7       10.17       -6.37      6.37 o 
 -12   2   7        0.90        2.15      5.42 o 
 -11   2   7       42.31       45.87     11.35 o 
 -10   2   7       65.12       65.11      7.34 o 
  -9   2   7        2.48        2.72      6.58 o 
  -8   2   7       33.67       32.54      5.92 o 
  -7   2   7      109.03      114.17     11.38 o 
  -6   2   7       33.92       35.95      5.16 o 
  -5   2   7       49.21       47.49      4.41 o 
  -4   2   7      116.63      108.85      7.06 o 
  -3   2   7     1320.93     1351.81     27.31 o 
  -2   2   7      166.08      165.22      8.94 o 
  -1   2   7       41.77       38.53      5.95 o 
   0   2   7        6.13        9.29      1.85 o 
   1   2   7      200.92      193.65      9.55 o 
   2   2   7        2.69        5.56      3.05 o 
   3   2   7      188.10      192.15      9.76 o 
   4   2   7        5.67       11.52      2.49 o 
   5   2   7        9.56       13.33      2.76 o 
   6   2   7       38.44       42.34      7.42 o 
   7   2   7        0.78        2.51      2.84 o 
   8   2   7       17.94       12.48      5.02 o 
   9   2   7        0.76       14.86     15.18 o 
  10   2   7        1.18       -7.19      7.19 o 
  11   2   7        1.45       -8.44      8.44 o 
 -11   3   7        0.82        4.25      6.69 o 
 -10   3   7        0.56        6.60      6.73 o 
  -9   3   7        9.03        5.54      3.16 o 
  -8   3   7        0.22        0.00      3.06 o 
  -7   3   7        0.69        8.01      2.95 o 
  -6   3   7       63.87       55.26      6.54 o 
  -5   3   7       59.36       54.03      5.38 o 
  -4   3   7       24.20       23.93      3.21 o 
  -3   3   7      285.61      310.99     12.43 o 
  -2   3   7        1.66        5.33      1.28 o 
  -1   3   7        7.08        9.28      1.77 o 
   0   3   7      244.71      247.21     11.13 o 
   1   3   7       38.90       33.74      4.15 o 
   2   3   7       18.83       24.89      4.92 o 
   3   3   7       34.00       36.22      4.82 o 
   4   3   7       21.18       27.02      5.05 o 
   5   3   7        7.67        7.30      2.61 o 
   6   3   7        0.01       15.04     14.63 o 
   7   3   7       11.83        8.50      2.90 o 
   8   3   7        0.00       -3.09      4.37 o 
   9   3   7       23.48       30.36     19.46 o 
  10   3   7        3.60       -8.12      9.20 o 
 -10   4   7       50.22       76.74     10.04 o 
  -9   4   7       15.99       12.18      4.51 o 
  -8   4   7        5.84       11.28     12.29 o 
  -7   4   7      236.54      279.51     20.81 o 
  -6   4   7      130.20      144.94     10.75 o 
  -5   4   7       24.50       22.50      2.57 o 
  -4   4   7      130.90      133.59      8.53 o 
  -3   4   7       19.71       16.23      2.44 o 
  -2   4   7        5.97        4.91      2.00 o 
  -1   4   7        0.10        2.61      2.48 o 
   0   4   7        0.26        1.45      1.84 o 
   1   4   7        6.50       13.96      2.32 o 
   2   4   7       74.66       71.06      8.53 o 
   3   4   7        4.91        6.39      2.01 o 
   4   4   7      193.83      236.25     21.01 o 
   5   4   7       54.06       69.09      9.01 o 
   6   4   7       41.21       48.84      6.27 o 
   7   4   7       15.44       16.20      3.66 o 
   8   4   7        3.40       -2.80      4.69 o 
   9   4   7        0.09       -1.08     11.28 o 
  -9   5   7        0.28       -1.98      8.05 o 
  -8   5   7        0.52        2.92      7.55 o 
  -7   5   7        3.41       -1.24      4.52 o 
  -6   5   7       11.45        6.50      2.80 o 
  -5   5   7       19.59       22.45      3.97 o 
  -4   5   7       20.63       17.85      2.69 o 
  -3   5   7        0.44       -1.80      1.80 o 
  -2   5   7       35.20       24.81      3.97 o 
  -1   5   7      189.52      208.59     11.74 o 
   0   5   7      190.55      195.33     11.86 o 
   1   5   7      130.09      158.18     11.43 o 
   2   5   7       33.32       31.12      6.60 o 
   3   5   7      197.52      198.96     13.97 o 
   4   5   7        0.84        1.15      2.43 o 
   5   5   7        6.83        6.90      2.91 o 
   6   5   7        0.72        1.68      3.17 o 
   7   5   7        9.14        4.42      7.20 o 
   8   5   7       23.92       31.23      6.19 o 
  -7   6   7        2.91       -6.65      6.65 o 
  -6   6   7        6.76        3.27      3.70 o 
  -5   6   7       11.22       10.55      3.71 o 
  -4   6   7        1.63        2.24      2.27 o 
  -3   6   7        4.67        1.64      2.81 o 
  -2   6   7        5.43        1.12      2.15 o 
  -1   6   7       11.27        4.53      2.80 o 
   0   6   7        0.68        2.74      3.00 o 
   1   6   7       17.31       18.20      3.93 o 
   2   6   7       45.01       52.60      5.80 o 
   3   6   7       76.66       83.68      8.27 o 
   4   6   7        0.55       -3.58      3.58 o 
   5   6   7       13.14        8.21      3.28 o 
   6   6   7        3.15       -1.08      3.49 o 
  -3   7   7        2.68        5.02      3.15 o 
  -2   7   7       12.35       13.90      3.49 o 
  -1   7   7        0.38       -1.71      2.61 o 
   0   7   7        0.01        3.44      2.61 o 
   1   7   7        2.65        5.20      3.06 o 
   2   7   7        1.26        1.79      3.16 o 
   3   7   7        0.76       -1.14      3.09 o 
 -12   0   8        8.32       25.58      7.85 o 
 -11   0   8        0.02       -5.35      6.13 o 
 -10   0   8        6.44       -0.49      5.10 o 
  -9   0   8       98.25       85.99     12.32 o 
  -8   0   8       48.08       46.49     11.39 o 
  -7   0   8        9.21        5.26      3.12 o 
  -6   0   8        4.65       14.21      8.46 o 
  -5   0   8       41.70       51.58      7.35 o 
  -4   0   8      733.01      831.72     28.89 o 
  -3   0   8        3.82        6.00      1.63 o 
  -2   0   8        0.04        1.12      1.64 o 
  -1   0   8      396.21      423.09     20.71 o 
   0   0   8      271.31      289.25     16.95 o 
   1   0   8      361.63      368.93     19.52 o 
   2   0   8     1306.20     1361.83     44.85 o 
   3   0   8       33.65       27.52      6.22 o 
   4   0   8       20.40       20.28      4.91 o 
   5   0   8       77.98       81.68     16.63 o 
   6   0   8      194.82      170.98     19.20 o 
   7   0   8      310.85      341.42     28.15 o 
   8   0   8       13.17       26.32     14.16 o 
   9   0   8       47.25       45.10     22.64 o 
  10   0   8        7.16        2.74      9.39 o 
  11   0   8       11.70       -6.66      8.22 o 
 -12   1   8        1.46        0.90      5.28 o 
 -11   1   8        0.51        0.75      5.37 o 
 -10   1   8        2.78        6.15      3.83 o 
  -9   1   8       17.91       12.26      4.24 o 
  -8   1   8        0.00        1.79      2.41 o 
  -7   1   8       25.51       21.64      4.86 o 
  -6   1   8       60.35       73.37      9.96 o 
  -5   1   8        2.41        2.45      1.58 o 
  -4   1   8      569.58      570.13     17.18 o 
  -3   1   8       61.73       57.93      5.95 o 
  -2   1   8      358.60      354.43     13.48 o 
  -1   1   8      343.30      328.05     12.94 o 
   0   1   8      111.01      110.86      7.23 o 
   1   1   8      176.11      192.19      9.76 o 
   2   1   8       54.29       44.94      5.62 o 
   3   1   8        1.48        1.55      1.48 o 
   4   1   8       55.45       60.59      6.26 o 
   5   1   8       35.95       33.06      5.51 o 
   6   1   8       17.60       10.20      4.25 o 
   7   1   8      366.95      393.24     21.67 o 
   8   1   8        1.42        4.80      4.10 o 
   9   1   8        1.62       -0.27      7.56 o 
  10   1   8       28.03       25.99     11.32 o 
  11   1   8        9.36       19.92     14.75 o 
 -11   2   8       24.26       26.25     14.53 o 
 -10   2   8        9.25       13.87      4.48 o 
  -9   2   8        1.03        0.38      3.52 o 
  -8   2   8        0.10        1.61      2.36 o 
  -7   2   8        4.01        6.62      2.42 o 
  -6   2   8        2.26       -0.12      2.07 o 
  -5   2   8      244.34      258.90     11.84 o 
  -4   2   8      628.02      604.09     18.83 o 
  -3   2   8       55.14       61.81      5.32 o 
  -2   2   8      132.49      164.81      9.34 o 
  -1   2   8       24.22       25.59      4.04 o 
   0   2   8       24.02       24.65      3.55 o 
   1   2   8       89.10       80.56      7.28 o 
   2   2   8       47.02       43.00      5.84 o 
   3   2   8      240.78      248.91     11.66 o 
   4   2   8       59.09       70.14      6.56 o 
   5   2   8       17.15       18.21      3.18 o 
   6   2   8        2.00       11.67      3.50 o 
   7   2   8       20.73       20.08      5.59 o 
   8   2   8        0.12       13.31      4.70 o 
  10   2   8        8.73        4.45      9.69 o 
 -11   3   8       13.13        6.01      6.81 o 
 -10   3   8       27.94       23.00      6.39 o 
  -9   3   8      102.90      111.79     10.81 o 
  -8   3   8      150.49      144.55     12.35 o 
  -7   3   8        0.01        1.26      2.44 o 
  -6   3   8       11.66       11.04      3.52 o 
  -5   3   8        3.56        2.82      2.10 o 
  -4   3   8       36.75       37.13      4.58 o 
  -3   3   8      302.54      302.34     12.82 o 
  -2   3   8       39.75       39.08      5.38 o 
  -1   3   8        0.62        5.90      1.58 o 
   0   3   8      151.49      173.68      9.63 o 
   1   3   8      810.25      842.03     22.29 o 
   2   3   8       44.57       54.96      8.23 o 
   3   3   8      182.63      196.79     13.15 o 
   4   3   8      394.54      450.57     18.07 o 
   5   3   8       87.56       96.20      9.45 o 
   6   3   8        7.59        7.84      3.25 o 
   7   3   8        4.67       12.39      5.58 o 
   8   3   8        1.11       -0.88      4.19 o 
   9   3   8        1.01       -6.59      9.19 o 
  10   3   8        0.00       -3.59     11.70 o 
 -10   4   8        5.04       -0.95      6.75 o 
  -9   4   8        8.46        5.28      4.06 o 
  -8   4   8        0.47        3.69      5.17 o 
  -7   4   8       22.25       16.94      5.08 o 
  -6   4   8        2.61        5.45      2.20 o 
  -5   4   8      112.28      121.23      7.61 o 
  -4   4   8      154.85      165.61      9.46 o 
  -3   4   8       27.64       29.70      3.67 o 
  -2   4   8        5.69        3.25      1.87 o 
  -1   4   8        0.02       -1.70      1.74 o 
   0   4   8        9.51        9.58      2.47 o 
   1   4   8        5.64        5.20      3.98 o 
   2   4   8       18.87       15.56      2.93 o 
   3   4   8       61.10       59.34      8.31 o 
   4   4   8        0.11       -1.17      2.28 o 
   5   4   8        2.22       -2.39      2.39 o 
   6   4   8       24.23       33.03      7.00 o 
   7   4   8        0.02        3.94      3.37 o 
   8   4   8        0.17       -6.65      6.65 o 
   9   4   8        5.79       -9.71      9.71 o 
  -9   5   8        0.65        4.09     12.41 o 
  -8   5   8        5.46       -2.47      5.51 o 
  -7   5   8       27.06        7.49      4.86 o 
  -6   5   8       49.42       42.48     12.13 o 
  -5   5   8       10.61        8.93      2.26 o 
  -4   5   8        0.16        4.04      2.11 o 
  -3   5   8        3.97        3.40      2.18 o 
  -2   5   8       61.19       67.73     10.10 o 
  -1   5   8       46.87       42.95      5.85 o 
   0   5   8        0.96        2.18      2.13 o 
   1   5   8        0.76        7.23      2.07 o 
   2   5   8        0.18        0.44      2.15 o 
   3   5   8        2.76       12.15      9.86 o 
   4   5   8       50.66       40.33      6.45 o 
   5   5   8       33.17       35.67      5.01 o 
   6   5   8        3.62       -2.71      3.09 o 
   7   5   8        1.57        3.36      6.54 o 
  -7   6   8        1.43        0.04      6.43 o 
  -6   6   8        3.78        1.32      3.19 o 
  -5   6   8        5.14       14.86      2.91 o 
  -4   6   8        2.67        6.14      2.33 o 
  -3   6   8       10.91       11.65      2.75 o 
  -2   6   8       12.04        5.98      2.66 o 
  -1   6   8        9.96       11.98      2.64 o 
   0   6   8        8.20        7.60      2.35 o 
   1   6   8       62.39       61.11      5.98 o 
   2   6   8        1.11       -2.47      2.47 o 
   3   6   8        0.63       -2.73      2.73 o 
   4   6   8        8.37        9.57      3.98 o 
   5   6   8        2.30       -0.76      6.64 o 
  -3   7   8        0.27        3.41      3.33 o 
  -2   7   8        0.53       -1.66      2.86 o 
  -1   7   8        0.88        0.73      3.63 o 
   0   7   8       12.92        6.62      2.64 o 
   1   7   8        0.81       -0.92      2.96 o 
   2   7   8        0.79        4.21      3.30 o 
 -12   1   9        0.03       18.85      6.74 o 
 -11   1   9       40.50       31.78      6.56 o 
 -10   1   9      109.19      131.54     32.74 o 
  -9   1   9        8.71        8.18      3.12 o 
  -8   1   9        5.19        5.93      2.62 o 
  -7   1   9       24.13       28.27      7.04 o 
  -6   1   9        5.02        2.20      3.51 o 
  -5   1   9        4.06        4.29      1.91 o 
  -4   1   9       42.44       40.28      5.30 o 
  -3   1   9     1788.91     1906.25     34.20 o 
  -2   1   9       41.57       37.03      5.34 o 
  -1   1   9      536.81      534.29     17.57 o 
   0   1   9      301.88      315.41     13.37 o 
   1   1   9        7.10        8.19      2.45 o 
   2   1   9      350.41      372.92     14.61 o 
   3   1   9       37.41       40.59      5.52 o 
   4   1   9       53.80       60.32      7.06 o 
   5   1   9      110.71      119.89     11.09 o 
   6   1   9       80.32       79.74     11.93 o 
   7   1   9       30.59       27.87      5.55 o 
   8   1   9        0.17       -0.67      5.47 o 
   9   1   9        2.00        8.95      7.08 o 
  10   1   9       11.73       -0.36      9.25 o 
 -11   2   9        0.44        6.38      5.02 o 
 -10   2   9        2.19       -3.79      4.21 o 
  -9   2   9        7.19       21.68      4.22 o 
  -8   2   9      101.91      128.85     13.59 o 
  -7   2   9       42.97       37.60      7.29 o 
  -6   2   9       12.04       11.91      2.24 o 
  -5   2   9      369.09      408.28     15.76 o 
  -4   2   9       76.26       95.80      7.14 o 
  -3   2   9      234.49      297.55     13.44 o 
  -2   2   9      655.46      710.60     21.37 o 
  -1   2   9      691.79      726.72     21.31 o 
   0   2   9       66.50       73.26      9.46 o 
   1   2   9       97.67       87.88      8.20 o 
   2   2   9       11.80       10.28      2.78 o 
   3   2   9       48.11       53.06      6.84 o 
   4   2   9       57.10       65.06      7.28 o 
   5   2   9        1.02        3.17      1.83 o 
   6   2   9        2.16        8.82      6.27 o 
   7   2   9       26.72       28.22      6.07 o 
   8   2   9        3.70        3.57      4.52 o 
   9   2   9        0.08       15.36     11.26 o 
  10   2   9        5.38       -7.20      9.95 o 
 -11   3   9        0.79       -1.65      6.91 o 
 -10   3   9        6.42        4.96      6.85 o 
  -9   3   9        0.00        0.11     10.39 o 
  -8   3   9       35.66       33.81      8.63 o 
  -7   3   9        1.87        7.44      3.65 o 
  -6   3   9        1.51        1.02      1.99 o 
  -5   3   9       95.92      111.76      8.56 o 
  -4   3   9       83.56       87.08      7.28 o 
  -3   3   9        2.00        3.52      2.71 o 
  -2   3   9      170.62      188.49     12.63 o 
  -1   3   9       10.97       10.05      3.58 o 
   0   3   9       15.62       11.07      2.07 o 
   1   3   9       28.35       45.58      7.98 o 
   2   3   9        0.91        5.80      2.78 o 
   3   3   9       26.01       48.75      8.93 o 
   4   3   9        6.56        2.61      2.51 o 
   5   3   9        2.43        4.33      2.26 o 
   6   3   9        0.94        3.66      3.24 o 
   7   3   9       33.96       20.74      5.19 o 
   8   3   9        0.03       -1.18      6.53 o 
   9   3   9        0.01       -8.44      8.44 o 
 -10   4   9        3.82        8.08      7.01 o 
  -9   4   9       12.70       16.62      6.11 o 
  -8   4   9       56.25       41.99     10.05 o 
  -7   4   9       23.67       17.88      6.51 o 
  -6   4   9       23.05       16.59      2.61 o 
  -5   4   9       34.16       39.18      4.74 o 
  -4   4   9      280.87      278.08     13.08 o 
  -3   4   9      118.11      112.04      7.73 o 
  -2   4   9       72.84       79.89      9.95 o 
  -1   4   9        2.36        2.53      2.30 o 
   0   4   9       17.12       28.36      6.87 o 
   1   4   9       67.95       87.74     11.74 o 
   2   4   9      286.06      291.61     17.60 o 
   3   4   9       42.90       59.01      7.60 o 
   4   4   9        2.90        4.99      2.44 o 
   5   4   9        3.75        4.86      2.52 o 
   6   4   9       40.69       28.70      5.92 o 
   7   4   9        2.61       -1.24      3.50 o 
   8   4   9        0.00       -3.54      4.98 o 
  -8   5   9        0.01        6.10      6.26 o 
  -7   5   9        0.16       -1.17      4.50 o 
  -6   5   9        1.08        2.36      3.36 o 
  -5   5   9        0.20       -0.37      2.27 o 
  -4   5   9      110.81      130.82     12.21 o 
  -3   5   9      150.61      162.36     15.80 o 
  -2   5   9        2.63        3.12      2.60 o 
  -1   5   9       95.78       95.28      9.81 o 
   0   5   9      125.44      133.82     11.33 o 
   1   5   9      100.02      102.22     11.85 o 
   2   5   9        0.51        0.35      2.49 o 
   3   5   9        1.73        2.88      2.53 o 
   4   5   9       49.45       36.73      5.04 o 
   5   5   9        2.65        4.01      3.33 o 
   6   5   9        1.74       -3.21      3.21 o 
   7   5   9        0.09       -4.15      4.15 o 
  -6   6   9        0.28        5.86      4.29 o 
  -5   6   9        1.72        0.67      2.51 o 
  -4   6   9        4.24       12.17      3.88 o 
  -3   6   9        2.02        3.85      2.81 o 
  -2   6   9        4.71        5.18      2.33 o 
  -1   6   9        7.79        6.67      2.59 o 
   0   6   9        3.16        2.95      2.65 o 
   1   6   9       17.76       15.82      4.30 o 
   2   6   9       15.78        9.68      3.48 o 
   3   6   9        0.02       -2.56      3.07 o 
   4   6   9        7.26        4.83      3.14 o 
   5   6   9       28.23       28.34      5.54 o 
  -1   7   9        7.37        7.00      2.99 o 
   0   7   9        0.22       -2.01      3.03 o 
 -11   0  10        4.18        8.79      6.46 o 
 -10   0  10       23.75       19.36      6.14 o 
  -9   0  10       79.09       86.67     17.41 o 
  -8   0  10        0.11       -1.27      3.56 o 
  -7   0  10        0.50        4.37      3.45 o 
  -6   0  10       68.42       59.72     18.17 o 
  -5   0  10        3.35        4.65      5.41 o 
  -4   0  10       88.70       97.55     11.56 o 
  -3   0  10      168.51      188.98     14.94 o 
  -2   0  10      125.71      163.13     20.15 o 
  -1   0  10     1014.03     1173.44     39.53 o 
   0   0  10        8.06        9.78      4.88 o 
   1   0  10      132.00      154.41     13.79 o 
   2   0  10       62.31       92.44     11.68 o 
   3   0  10       48.50       35.11      7.99 o 
   4   0  10        1.69       11.08      3.59 o 
   5   0  10        2.44       19.77     13.06 o 
   6   0  10      400.80      447.08     45.47 o 
   7   0  10       39.33       37.01      9.24 o 
   8   0  10       50.04       48.10     12.89 o 
   9   0  10        1.04       -9.70     13.75 o 
  10   0  10       35.30       29.05     17.61 o 
 -11   1  10        1.20        2.43      4.82 o 
 -10   1  10       76.35      116.94     22.38 o 
  -9   1  10       47.22       41.93      6.43 o 
  -8   1  10       14.16       13.35      5.76 o 
  -7   1  10       55.72       46.47      8.62 o 
  -6   1  10       20.59       20.39      5.58 o 
  -5   1  10       32.40       38.16      4.25 o 
  -4   1  10     1556.98     1718.20     34.32 o 
  -3   1  10      346.55      394.92     15.74 o 
  -2   1  10      173.76      192.24     10.80 o 
  -1   1  10       77.44       84.70      8.34 o 
   0   1  10       30.22       30.70      5.13 o 
   1   1  10      398.56      397.78     15.92 o 
   2   1  10       29.23       30.00      5.16 o 
   3   1  10       70.03       91.45      8.86 o 
   4   1  10        4.47        4.91      1.89 o 
   5   1  10        0.13        1.66      2.44 o 
   6   1  10       33.09       24.72      6.83 o 
   7   1  10      105.52      110.11     12.70 o 
   8   1  10        2.99       -0.30      2.74 o 
   9   1  10        4.98       -2.11      8.26 o 
  10   1  10        5.64       -8.00      8.00 o 
 -11   2  10        7.59        9.54     10.47 o 
 -10   2  10       48.65       40.78      6.26 o 
  -9   2  10        0.86        5.77      3.44 o 
  -8   2  10       17.67        3.29      3.24 o 
  -7   2  10       35.49       28.62      5.78 o 
  -6   2  10       24.24       26.39      6.16 o 
  -5   2  10      188.98      191.39     10.73 o 
  -4   2  10        4.00        5.88      2.62 o 
  -3   2  10        0.97        4.13      1.55 o 
  -2   2  10        6.82       10.75      3.86 o 
  -1   2  10       30.37       30.05      4.75 o 
   0   2  10       94.54      107.05      9.13 o 
   1   2  10      713.02      801.22     26.83 o 
   2   2  10      130.58      144.71      9.98 o 
   3   2  10        0.02       10.75      3.65 o 
   4   2  10        1.08        4.47      2.09 o 
   5   2  10        2.51        7.14      3.15 o 
   6   2  10       53.70       45.96      8.68 o 
   7   2  10        3.68        1.23      3.22 o 
   8   2  10        0.03       -0.10      3.39 o 
   9   2  10       15.35       21.60     17.29 o 
  10   2  10        6.42       -9.10      9.91 o 
 -10   3  10        8.41        7.06      4.98 o 
  -9   3  10        3.47       -2.98      4.01 o 
  -8   3  10       68.40       70.92      7.96 o 
  -7   3  10       60.91       79.02     10.28 o 
  -6   3  10       96.94      112.72      9.75 o 
  -5   3  10      304.97      286.80     14.32 o 
  -4   3  10       38.65       32.12      4.80 o 
  -3   3  10       24.78       22.43      5.45 o 
  -2   3  10      163.80      159.07     11.76 o 
  -1   3  10       69.75       65.41      6.89 o 
   0   3  10      278.54      267.92     13.38 o 
   1   3  10      167.56      190.50     13.51 o 
   2   3  10        0.32        0.29      2.50 o 
   3   3  10       67.82       94.22     12.12 o 
   4   3  10        7.64        4.04      2.93 o 
   5   3  10        2.16       -0.44      2.41 o 
   6   3  10       23.50        8.72      9.66 o 
   7   3  10       33.06       19.88      4.83 o 
   8   3  10        5.51        5.92      5.84 o 
   9   3  10        0.17       -8.82      8.82 o 
  -9   4  10        0.88       -0.62      7.38 o 
  -8   4  10       36.67       28.91      7.23 o 
  -7   4  10        0.34        2.66      3.08 o 
  -6   4  10       32.93       27.97      4.99 o 
  -5   4  10       59.60       56.92      6.74 o 
  -4   4  10        0.76        0.64      3.05 o 
  -3   4  10       13.62       19.81      5.80 o 
  -2   4  10      102.46      121.06     12.40 o 
  -1   4  10       30.34       33.95      6.73 o 
   0   4  10        3.93        4.89      3.19 o 
   1   4  10       69.97       57.71     11.10 o 
   2   4  10        0.30        2.25      2.68 o 
   3   4  10        1.07        4.19      2.16 o 
   4   4  10        2.02        0.19      2.15 o 
   5   4  10        0.33       -0.93      2.56 o 
   6   4  10        2.78       -3.23      4.36 o 
   7   4  10        0.47       -1.81      3.71 o 
   8   4  10        0.02       -3.23      5.29 o 
  -8   5  10        0.04       -4.92      4.92 o 
  -7   5  10        1.17       -5.40      7.56 o 
  -6   5  10        1.94        0.35      4.74 o 
  -5   5  10        8.25        2.48      2.52 o 
  -4   5  10       56.90       53.11      7.43 o 
  -3   5  10       26.61       19.16      3.15 o 
  -2   5  10        5.01        0.02      2.56 o 
  -1   5  10       14.36        9.66      3.04 o 
   0   5  10       26.99       22.38      3.51 o 
   1   5  10        0.75       -2.24      2.24 o 
   2   5  10       25.96       32.62      5.61 o 
   3   5  10       29.47       24.05      4.06 o 
   4   5  10        4.86        3.07      5.44 o 
   5   5  10        1.47        2.85      3.20 o 
   6   5  10        3.42        3.52      3.44 o 
   7   5  10        6.00        1.54      4.99 o 
  -6   6  10        0.08        2.25      3.60 o 
  -5   6  10       17.18       22.24      3.86 o 
  -4   6  10       26.33       25.48      5.68 o 
  -3   6  10        4.16        2.84      3.15 o 
  -2   6  10       18.89       13.13      2.48 o 
  -1   6  10       68.57       81.02      8.36 o 
   0   6  10        0.01       -2.81      2.81 o 
   1   6  10       21.10       13.60      4.07 o 
   2   6  10        2.72        4.08      4.59 o 
   3   6  10        0.26       -3.20      3.20 o 
   4   6  10        0.14       -2.45      3.95 o 
 -11   1  11        0.50       -2.62      6.58 o 
 -10   1  11        3.59        0.40      3.58 o 
  -9   1  11       21.12       17.25      5.61 o 
  -8   1  11       82.42       78.27     12.81 o 
  -7   1  11      161.75      160.64     15.52 o 
  -6   1  11        1.37       -1.20      2.44 o 
  -5   1  11       66.11       59.60      5.99 o 
  -4   1  11       24.55       34.31      5.60 o 
  -3   1  11       29.42       30.38      4.74 o 
  -2   1  11       22.75       18.37      4.21 o 
  -1   1  11       51.11       76.51      8.95 o 
   0   1  11      254.85      263.52     13.30 o 
   1   1  11       90.07       95.13      9.37 o 
   2   1  11        0.28        3.78      2.39 o 
   3   1  11      148.02      164.71     10.49 o 
   4   1  11       51.82       54.42      8.07 o 
   5   1  11       49.83       70.82     13.71 o 
   6   1  11      101.72      124.76     14.34 o 
   7   1  11        3.11       -1.30      2.81 o 
   8   1  11        0.01       -3.76      3.76 o 
   9   1  11        4.94       -1.45     10.98 o 
  10   1  11        5.71        3.59     12.39 o 
 -11   2  11       17.97       20.17     15.05 o 
 -10   2  11        0.76       -3.59      3.59 o 
  -9   2  11       46.67       34.11      8.04 o 
  -8   2  11       82.72      100.90     11.95 o 
  -7   2  11       55.69       51.71      9.00 o 
  -6   2  11      428.08      493.01     26.49 o 
  -5   2  11     1379.15     1476.59     34.18 o 
  -4   2  11       56.20       53.75      7.16 o 
  -3   2  11        8.13       11.21      2.73 o 
  -2   2  11       63.74       58.94      7.48 o 
  -1   2  11        0.02        4.35      1.86 o 
   0   2  11        8.62        8.72      3.46 o 
   1   2  11       54.65       53.09      7.09 o 
   2   2  11       95.99      108.29     11.64 o 
   3   2  11       44.80       51.62      8.27 o 
   4   2  11       19.85       17.91      4.08 o 
   5   2  11       95.10      110.59     14.19 o 
   6   2  11       74.95       71.57      9.55 o 
   7   2  11        6.75        6.39      3.59 o 
   8   2  11        2.24       -3.18      3.46 o 
   9   2  11       10.12       -2.70      9.01 o 
 -10   3  11        7.81       21.11     15.59 o 
  -9   3  11        0.13       -4.35      5.57 o 
  -8   3  11        0.23        0.00      2.75 o 
  -7   3  11        0.17        7.80      3.03 o 
  -6   3  11       60.47       56.18      7.40 o 
  -5   3  11        0.00        1.27      1.87 o 
  -4   3  11       23.70       23.43      4.41 o 
  -3   3  11      174.42      166.78     10.97 o 
  -2   3  11      152.79      148.38     10.46 o 
  -1   3  11        0.09       13.38      3.11 o 
   0   3  11      232.97      250.27     13.35 o 
   1   3  11      184.82      226.84     15.20 o 
   2   3  11        4.53        4.13      2.59 o 
   3   3  11       51.34       48.47      8.38 o 
   4   3  11       59.49       60.46     10.87 o 
   5   3  11       18.82       15.45      4.01 o 
   6   3  11        3.95        1.61      3.27 o 
   7   3  11       14.35       18.63      3.80 o 
   8   3  11        0.19       -3.05      4.05 o 
   9   3  11        0.98       -8.68      8.68 o 
  -9   4  11        2.64       -2.36     10.68 o 
  -8   4  11        0.10        7.16      6.07 o 
  -7   4  11        0.22        0.61      3.03 o 
  -6   4  11       81.58       88.17      8.20 o 
  -5   4  11       88.51      103.33      8.37 o 
  -4   4  11       22.84       19.40      2.70 o 
  -3   4  11        0.01       -2.18      2.18 o 
  -2   4  11        2.72        4.63      2.45 o 
  -1   4  11        3.45        3.27      2.99 o 
   0   4  11       20.03       24.29      5.63 o 
   1   4  11      156.40      142.52     13.52 o 
   2   4  11      288.74      325.98     19.28 o 
   3   4  11       26.65       23.01      4.81 o 
   4   4  11        1.33       -0.31      2.61 o 
   5   4  11        5.32        9.07      5.32 o 
   6   4  11        0.58       -1.10      3.33 o 
   7   4  11       12.69       -0.34      4.95 o 
   8   4  11        0.62       -6.23      6.23 o 
  -8   5  11        3.34       -7.68      7.68 o 
  -7   5  11        1.89       -3.44      6.52 o 
  -6   5  11       10.53        7.32      6.15 o 
  -5   5  11       15.77       11.41      5.59 o 
  -4   5  11        8.45        2.05      3.14 o 
  -3   5  11       45.65       47.74      6.51 o 
  -2   5  11       60.18       56.99      8.49 o 
  -1   5  11       41.71       44.53      6.69 o 
   0   5  11        5.04        2.07      2.86 o 
   1   5  11        2.39       -0.28      2.37 o 
   2   5  11        2.44        5.23      2.48 o 
   3   5  11        2.26        1.99      4.85 o 
   4   5  11       15.69       11.97      4.58 o 
   5   5  11        0.66        1.11      3.31 o 
   6   5  11        3.82        3.69      6.23 o 
  -5   6  11        0.48       -6.38      6.38 o 
  -4   6  11        3.94        5.45      4.06 o 
  -3   6  11        8.12       12.21      5.12 o 
  -2   6  11        0.00        0.64      2.82 o 
  -1   6  11        0.05       -2.73      2.73 o 
   0   6  11        0.44       -2.21      3.40 o 
   1   6  11       10.28        3.99      2.93 o 
   2   6  11        0.60       -2.11      3.92 o 
   3   6  11        2.69        4.65      3.71 o 
   4   6  11       14.87       13.93      5.18 o 
 -11   0  12       27.45       40.16      7.84 o 
 -10   0  12       15.69       12.79      6.46 o 
  -9   0  12        9.03        4.61      4.25 o 
  -8   0  12        0.21        2.70      5.54 o 
  -7   0  12       35.75       22.59      8.96 o 
  -6   0  12        0.51       -0.54      3.51 o 
  -5   0  12        0.37       -2.24      2.24 o 
  -4   0  12       51.46       62.59     11.77 o 
  -3   0  12       56.03       55.21     10.20 o 
  -2   0  12      112.60      133.52     18.44 o 
  -1   0  12      283.66      333.28     22.95 o 
   0   0  12     1088.95     1152.08     43.08 o 
   1   0  12      426.24      468.48     27.01 o 
   2   0  12     1163.68     1226.64     44.03 o 
   3   0  12      315.58      336.66     22.19 o 
   4   0  12        8.83       16.54      6.78 o 
   5   0  12      236.42      262.47     26.25 o 
   6   0  12      189.22      195.68     22.30 o 
   7   0  12       31.61       21.15      7.37 o 
   8   0  12        7.18        4.15      4.46 o 
   9   0  12        1.60       -7.28      7.28 o 
 -11   1  12        5.90        1.60      9.86 o 
 -10   1  12        1.16        2.08      3.87 o 
  -9   1  12        1.61        3.03      2.83 o 
  -8   1  12        4.28       -0.34      2.60 o 
  -7   1  12        6.81        8.45      2.84 o 
  -6   1  12       38.42       52.63      9.33 o 
  -5   1  12        0.39        2.26      1.83 o 
  -4   1  12       80.57       77.63      8.92 o 
  -3   1  12      134.34      135.76     10.73 o 
  -2   1  12      143.03      146.29     10.35 o 
  -1   1  12      255.00      293.60     14.82 o 
   0   1  12       64.52       83.87     10.00 o 
   1   1  12        2.45        5.61      2.40 o 
   2   1  12       22.79       24.99      4.98 o 
   3   1  12        0.18        1.68      1.82 o 
   4   1  12       11.06       11.89      3.09 o 
   5   1  12      142.64      149.84     14.20 o 
   6   1  12       16.42       16.88      4.43 o 
   7   1  12        3.97        2.02      3.04 o 
   8   1  12       22.35       20.81      3.73 o 
 -10   2  12       17.15        2.53      3.87 o 
  -9   2  12       36.54       37.53      6.43 o 
  -8   2  12      110.14      119.30     12.91 o 
  -7   2  12      112.60      126.87     13.22 o 
  -6   2  12       20.45       19.61      4.72 o 
  -5   2  12      380.65      379.61     16.83 o 
  -4   2  12        2.24        0.78      1.86 o 
  -3   2  12        4.85        6.37      2.81 o 
  -2   2  12       47.43       53.82      7.48 o 
  -1   2  12      103.31      111.68     10.36 o 
   0   2  12       10.37       12.07      3.05 o 
   1   2  12      111.19      133.47     10.79 o 
   2   2  12       61.07       64.59      8.48 o 
   3   2  12       40.15       49.30      7.72 o 
   4   2  12      152.84      170.24     17.22 o 
   5   2  12        9.83        7.27      3.98 o 
   6   2  12        0.52       -3.86      3.86 o 
   7   2  12        0.02        3.61      5.23 o 
   8   2  12        1.73       -4.09      5.10 o 
 -10   3  12        0.00       -2.49      7.88 o 
  -9   3  12       29.53       35.45     10.57 o 
  -8   3  12        0.24        0.51      2.67 o 
  -7   3  12       58.84       52.90     11.19 o 
  -6   3  12       27.65       30.60      4.37 o 
  -5   3  12       77.56       61.79      6.28 o 
  -4   3  12       15.38       17.48      2.95 o 
  -3   3  12      206.96      205.51     12.26 o 
  -2   3  12       54.72       53.53      5.87 o 
  -1   3  12       25.63       22.72      5.17 o 
   0   3  12       41.27       37.76      7.40 o 
   1   3  12       14.34       14.18      4.17 o 
   2   3  12        3.75        2.77      3.67 o 
   3   3  12        0.38        2.16      3.30 o 
   4   3  12        0.41        6.99      4.17 o 
   5   3  12        9.27       10.08      3.39 o 
   6   3  12       30.14       39.63      5.51 o 
   7   3  12        3.56        8.80      5.79 o 
   8   3  12        4.53       -5.40      5.40 o 
  -9   4  12        1.07        4.26      7.07 o 
  -8   4  12        0.02       -0.05      3.63 o 
  -7   4  12        7.89        3.81      7.33 o 
  -6   4  12        0.67       -1.19      2.69 o 
  -5   4  12       22.91       15.77      3.21 o 
  -4   4  12        1.25       -1.48      2.45 o 
  -3   4  12       70.46       85.58      9.97 o 
  -2   4  12       43.50       43.66      5.86 o 
  -1   4  12       43.98       44.29      7.72 o 
   0   4  12       34.16       38.23      7.36 o 
   1   4  12       54.19       52.05      8.29 o 
   2   4  12        7.91        6.84      3.55 o 
   3   4  12        1.70        3.65      3.74 o 
   4   4  12        0.68       -0.20      3.76 o 
   5   4  12       31.04       31.48      4.72 o 
   6   4  12        3.03       -1.85      3.73 o 
   7   4  12        0.17        1.48      3.85 o 
  -7   5  12        0.11       -1.20      5.84 o 
  -6   5  12        9.50       11.88      6.26 o 
  -5   5  12        1.27       -0.51      4.34 o 
  -4   5  12        0.06        3.95      3.85 o 
  -3   5  12       21.86       18.58      6.58 o 
  -2   5  12        0.13        3.16      3.17 o 
  -1   5  12       43.28       35.75      7.08 o 
   0   5  12      119.36      135.08     13.84 o 
   1   5  12       63.83       55.96      8.73 o 
   2   5  12        6.56        3.79      2.34 o 
   3   5  12        1.03       -1.85      3.05 o 
   4   5  12       13.70        9.32      3.87 o 
   5   5  12        1.09        1.05      3.43 o 
  -4   6  12        0.01        2.22      3.48 o 
  -3   6  12        0.12       -3.19      3.19 o 
  -2   6  12        0.03        5.59      3.83 o 
  -1   6  12        0.00       -3.08      3.08 o 
   0   6  12       13.19       20.83      3.86 o 
   1   6  12        0.08        0.88      6.07 o 
   2   6  12        6.02        5.53      3.92 o 
   3   6  12        0.63        1.24      3.60 o 
 -11   1  13        0.17       -1.39      5.86 o 
 -10   1  13       11.96        9.72      5.84 o 
  -9   1  13       21.31       20.83      3.72 o 
  -8   1  13       19.38       13.02      3.56 o 
  -7   1  13        0.18       -1.71      2.38 o 
  -6   1  13        1.75        3.26      2.70 o 
  -5   1  13      338.41      347.81     16.19 o 
  -4   1  13       85.32       95.31      8.67 o 
  -3   1  13       53.43       53.69      6.11 o 
  -2   1  13      218.84      214.79     13.05 o 
  -1   1  13      151.19      169.55     11.85 o 
   0   1  13        0.39        1.41      1.97 o 
   1   1  13      197.49      206.94     12.75 o 
   2   1  13      100.18      120.96     10.75 o 
   3   1  13       12.13       16.04      3.08 o 
   4   1  13      125.82      137.88     11.85 o 
   5   1  13       25.10       30.04      7.55 o 
   6   1  13       14.19        6.62      3.61 o 
   7   1  13        1.36        6.91      3.36 o 
   8   1  13        1.59        6.71      4.55 o 
   9   1  13        0.01       13.70     11.88 o 
 -10   2  13        3.46        8.44      3.79 o 
  -9   2  13        6.31        6.25      3.82 o 
  -8   2  13        0.83        3.18      3.11 o 
  -7   2  13       59.71       52.54      9.29 o 
  -6   2  13        0.00        2.42      2.73 o 
  -5   2  13       61.38       51.29      6.85 o 
  -4   2  13        4.59        3.83      2.22 o 
  -3   2  13      242.06      250.45     13.92 o 
  -2   2  13      430.69      425.03     18.84 o 
  -1   2  13       44.63       44.97      7.07 o 
   0   2  13        8.48       10.09      2.55 o 
   1   2  13        0.01        2.91      2.06 o 
   2   2  13       12.53        8.77      2.77 o 
   3   2  13       36.45       52.59      6.16 o 
   4   2  13        9.14        3.33      2.95 o 
   5   2  13      106.95      122.25     16.66 o 
   6   2  13       12.63       14.25      4.47 o 
   7   2  13       10.30        9.16      7.40 o 
   8   2  13        6.97        7.26      5.53 o 
  -9   3  13        0.91       -2.91      5.02 o 
  -8   3  13        4.18       -0.96      3.14 o 
  -7   3  13       18.88        6.81      5.73 o 
  -6   3  13       19.44       10.95      3.50 o 
  -5   3  13        0.26       -0.86      2.29 o 
  -4   3  13        1.48        2.92      2.89 o 
  -3   3  13        2.40        1.61      2.10 o 
  -2   3  13       14.79       16.76      2.96 o 
  -1   3  13       18.94       22.68      5.92 o 
   0   3  13       17.58       23.20      5.15 o 
   1   3  13        0.01        3.20      2.94 o 
   2   3  13        5.81        2.85      2.63 o 
   3   3  13       34.39       40.91      7.61 o 
   4   3  13        3.35        2.39      3.22 o 
   5   3  13        8.64        4.91      5.68 o 
   6   3  13        0.64        2.09      3.46 o 
   7   3  13        0.17       -4.99      4.99 o 
   8   3  13        1.27       -3.99      7.09 o 
  -8   4  13        0.00       -4.19      5.17 o 
  -7   4  13       15.93       20.48      5.75 o 
  -6   4  13       15.96       19.26      4.22 o 
  -5   4  13       14.33       12.44      2.78 o 
  -4   4  13       18.81       17.01      3.03 o 
  -3   4  13       13.97        6.63      2.65 o 
  -2   4  13      289.96      314.18     19.18 o 
  -1   4  13      305.36      343.56     20.24 o 
   0   4  13       45.41       35.71      6.77 o 
   1   4  13       30.80       19.42      5.38 o 
   2   4  13       85.95      116.52     14.30 o 
   3   4  13       23.82       14.39      6.61 o 
   4   4  13       20.43       26.15      4.47 o 
   5   4  13        2.63        3.58      3.47 o 
   6   4  13        0.01       -3.26      4.01 o 
   7   4  13        1.52        2.77      7.28 o 
  -7   5  13        5.01        2.72      6.03 o 
  -6   5  13       31.53       35.72     10.77 o 
  -5   5  13       12.78       10.58      5.15 o 
  -4   5  13        0.26        0.89      3.92 o 
  -3   5  13        0.77        2.73      2.92 o 
  -2   5  13        5.41        8.24      3.12 o 
  -1   5  13       14.46        6.51      3.01 o 
   0   5  13        1.68       -0.70      2.53 o 
   1   5  13       23.27       28.69      6.17 o 
   2   5  13       71.51       79.92      7.38 o 
   3   5  13        6.54       11.27      3.22 o 
   4   5  13        0.47       -3.03      3.03 o 
   5   5  13        1.03       -0.79      4.20 o 
  -3   6  13        0.24       -4.59      4.59 o 
  -2   6  13        0.00       -2.48      3.23 o 
  -1   6  13       13.31        8.74      3.52 o 
   0   6  13       12.89       12.42      5.19 o 
   1   6  13        1.22       -3.10      3.10 o 
   2   6  13        0.82        5.70      3.31 o 
 -10   0  14        0.01        1.03      7.92 o 
  -9   0  14        7.08        1.67      4.89 o 
  -8   0  14       11.58        8.90      4.37 o 
  -7   0  14       10.71        8.82      4.53 o 
  -6   0  14       31.66       38.81     11.65 o 
  -5   0  14        7.98        3.07      3.94 o 
  -4   0  14        3.87       16.66      4.32 o 
  -3   0  14       11.38       13.57      4.83 o 
  -2   0  14        2.93        6.24      3.39 o 
  -1   0  14       68.79       76.47     13.82 o 
   0   0  14      369.13      408.22     26.97 o 
   1   0  14       32.42       19.24      6.10 o 
   2   0  14       15.25       25.24      6.80 o 
   3   0  14       20.55       19.84      7.37 o 
   4   0  14      140.70      140.45     24.92 o 
   5   0  14        1.22        0.97      4.19 o 
   6   0  14        0.02       -2.95      4.19 o 
   7   0  14        7.17       12.08      4.58 o 
   8   0  14        0.93       -3.29      4.86 o 
 -10   1  14        8.71       10.18      7.53 o 
  -9   1  14        1.34       -0.21      3.37 o 
  -8   1  14       24.50       34.45      7.07 o 
  -7   1  14      165.57      179.62     16.77 o 
  -6   1  14      132.52      117.43     16.21 o 
  -5   1  14       11.35       10.43      2.30 o 
  -4   1  14       16.03        9.50      2.44 o 
  -3   1  14        1.17        2.99      2.32 o 
  -2   1  14        2.99        5.98      2.39 o 
  -1   1  14       82.85       77.27      9.94 o 
   0   1  14        0.29        3.08      2.00 o 
   1   1  14        5.16        4.85      2.41 o 
   2   1  14       15.90       10.46      2.88 o 
   3   1  14       14.55       17.01      3.68 o 
   4   1  14      133.09      133.28     12.87 o 
   5   1  14       93.71      111.12     15.49 o 
   6   1  14        6.01        0.57      3.24 o 
   7   1  14        2.49       -0.52      3.86 o 
   8   1  14        1.31       -3.77      3.77 o 
 -10   2  14        0.17       -5.17      5.17 o 
  -9   2  14        5.14        5.65      3.42 o 
  -8   2  14        4.08        3.78      4.15 o 
  -7   2  14       76.66       83.01     14.43 o 
  -6   2  14       71.98       67.43     11.74 o 
  -5   2  14       63.66       53.96      8.21 o 
  -4   2  14      113.08      124.23     10.37 o 
  -3   2  14        0.99        4.01      2.23 o 
  -2   2  14       29.06       31.13      4.80 o 
  -1   2  14        9.81       13.68      2.85 o 
   0   2  14        0.04        1.74      2.07 o 
   1   2  14        7.90        7.40      2.47 o 
   2   2  14       25.04       33.83      6.38 o 
   3   2  14       12.91       18.41      3.87 o 
   4   2  14       55.75       49.61      9.09 o 
   5   2  14        0.74       -0.98      3.14 o 
   6   2  14       11.83        2.18      5.86 o 
   7   2  14        0.94       -6.11      9.16 o 
   8   2  14        2.55        0.08      5.29 o 
  -9   3  14       15.86       15.61      7.11 o 
  -8   3  14       24.87       29.49      4.40 o 
  -7   3  14       13.12       14.57      3.44 o 
  -6   3  14       81.56       89.90     11.63 o 
  -5   3  14       33.99       40.98      6.97 o 
  -4   3  14        5.22        9.45      3.09 o 
  -3   3  14      258.05      279.08     15.40 o 
  -2   3  14      363.57      378.45     18.61 o 
  -1   3  14       39.15       39.64      5.50 o 
   0   3  14      642.98      713.13     30.10 o 
   1   3  14      109.68      103.57     13.60 o 
   2   3  14        3.85        0.32      2.65 o 
   3   3  14       11.69        9.39      3.91 o 
   4   3  14        5.36        0.13      3.46 o 
   5   3  14        0.95        1.26      3.30 o 
   6   3  14        0.05       -1.81      3.74 o 
   7   3  14        0.12       -4.15      4.15 o 
  -8   4  14        0.22        6.55      3.79 o 
  -7   4  14       14.60       19.04      5.75 o 
  -6   4  14        2.94        6.01      3.12 o 
  -5   4  14        0.37       -1.34      3.78 o 
  -4   4  14        4.98        5.30      2.75 o 
  -3   4  14        1.34       -1.93      3.20 o 
  -2   4  14       16.35        7.84      4.69 o 
  -1   4  14        3.36        2.47      2.37 o 
   0   4  14        0.29       -3.07      3.07 o 
   1   4  14       25.99       27.15      6.77 o 
   2   4  14       31.95       28.51      6.57 o 
   3   4  14        3.00        1.81      2.96 o 
   4   4  14        0.48       -2.14      3.24 o 
   5   4  14        2.57        9.92      4.58 o 
   6   4  14        0.12        3.23      4.46 o 
  -6   5  14        0.11       -2.03      6.42 o 
  -5   5  14        0.64       -3.67      3.67 o 
  -4   5  14        0.14        1.29      3.62 o 
  -3   5  14        9.09        2.65      2.89 o 
  -2   5  14        4.06       10.52      4.32 o 
  -1   5  14        0.76        1.23      2.70 o 
   0   5  14        4.70        2.86      2.95 o 
   1   5  14        5.81        4.50      5.62 o 
   2   5  14        7.63       10.50      6.63 o 
   3   5  14       14.38       13.55      3.20 o 
   4   5  14        5.29       -3.32      3.32 o 
 -10   1  15        0.00        0.88      4.26 o 
  -9   1  15        0.61        0.48      4.88 o 
  -8   1  15       12.35       21.55      4.14 o 
  -7   1  15       72.87       74.54     11.81 o 
  -6   1  15      125.24      130.05     15.49 o 
  -5   1  15       21.21       21.92      4.01 o 
  -4   1  15       13.82       13.32      2.53 o 
  -3   1  15       27.75       18.30      3.73 o 
  -2   1  15      301.62      329.81     17.33 o 
  -1   1  15      142.99      171.45     12.25 o 
   0   1  15       12.43       15.34      3.21 o 
   1   1  15        2.67        4.81      2.77 o 
   2   1  15       14.04        8.72      3.09 o 
   3   1  15        2.09        1.66      2.53 o 
   4   1  15       26.30       27.23      9.52 o 
   5   1  15       21.64       16.97      3.94 o 
   6   1  15        1.82       -2.53      3.53 o 
   7   1  15        3.16        1.14      4.11 o 
   8   1  15        3.92       -3.76      4.24 o 
  -9   2  15        6.66       13.73      4.45 o 
  -8   2  15        7.48        1.90      4.15 o 
  -7   2  15       11.31       10.39      3.25 o 
  -6   2  15       78.39       56.62     12.08 o 
  -5   2  15        9.33       14.79      3.77 o 
  -4   2  15       36.06       35.21      5.66 o 
  -3   2  15      186.44      179.88     12.25 o 
  -2   2  15       69.70       70.23      8.33 o 
  -1   2  15        1.03        2.53      3.17 o 
   0   2  15       94.99       87.84     10.89 o 
   1   2  15       69.83       81.37      9.06 o 
   2   2  15        3.40        1.50      2.14 o 
   3   2  15       67.32       45.10      6.53 o 
   4   2  15       12.71       14.58      3.66 o 
   5   2  15        0.07       -3.29      3.29 o 
   6   2  15        2.02       -3.30      3.53 o 
   7   2  15        8.50       -1.53      5.38 o 
  -8   3  15        1.46       -0.86      3.57 o 
  -7   3  15       20.88       13.80      3.08 o 
  -6   3  15        1.84       -0.53      3.19 o 
  -5   3  15       15.68       23.23      4.50 o 
  -4   3  15       16.20       10.39      2.76 o 
  -3   3  15        0.42        2.39      2.14 o 
  -2   3  15       24.20       18.57      3.65 o 
  -1   3  15        3.70        7.89      2.80 o 
   0   3  15       30.13       32.25      6.17 o 
   1   3  15       20.92       30.92      5.99 o 
   2   3  15        2.34        4.25      2.98 o 
   3   3  15       19.11       14.56      3.75 o 
   4   3  15       52.69       48.61      9.26 o 
   5   3  15        1.00        2.19      3.58 o 
   6   3  15        4.72        5.14      4.52 o 
  -7   4  15        5.30       -0.59      4.07 o 
  -6   4  15        1.25        1.76      3.41 o 
  -5   4  15        6.23        8.29      3.48 o 
  -4   4  15       21.26       19.32      3.68 o 
  -3   4  15       21.96       24.79      4.05 o 
  -2   4  15       11.12       11.92      3.19 o 
  -1   4  15       57.65       53.93      9.69 o 
   0   4  15       89.94       81.53     10.51 o 
   1   4  15       35.18       32.77      5.54 o 
   2   4  15       16.91       13.54      6.94 o 
   3   4  15        5.73        4.29      3.26 o 
   4   4  15        0.61       -2.92      3.38 o 
   5   4  15        1.39        1.22      3.97 o 
  -5   5  15        5.19        4.14      4.15 o 
  -4   5  15        7.01       10.38      4.51 o 
  -3   5  15        0.08       -3.32      3.32 o 
  -2   5  15        0.06        4.76      3.70 o 
  -1   5  15        1.77       -1.29      2.93 o 
   0   5  15       13.35        8.70      4.19 o 
   1   5  15       17.82       11.74      3.89 o 
   2   5  15        7.71        8.91      3.45 o 
   3   5  15        4.04        4.70      3.73 o 
  -9   0  16        4.98        7.34      5.08 o 
  -8   0  16       22.22       11.98      5.38 o 
  -7   0  16        0.01       -2.73      3.98 o 
  -6   0  16       35.29       41.90     10.88 o 
  -5   0  16      130.75      129.83     16.60 o 
  -4   0  16      299.87      294.10     23.00 o 
  -3   0  16       72.32       81.63     14.31 o 
  -2   0  16       11.60       10.91      4.35 o 
  -1   0  16      274.58      275.59     24.14 o 
   0   0  16      116.52      138.69     20.70 o 
   1   0  16        0.55       10.74      3.98 o 
   2   0  16       11.00        7.09      3.80 o 
   3   0  16        8.02       11.14      4.58 o 
   4   0  16       51.76       60.03     16.56 o 
   5   0  16       92.81      111.71     21.49 o 
   6   0  16        1.47        3.96      7.83 o 
   7   0  16       10.99        0.76      5.05 o 
  -9   1  16        2.41        6.93      5.36 o 
  -8   1  16        3.24        3.78      3.77 o 
  -7   1  16        1.13        4.75      3.14 o 
  -6   1  16        6.93        3.86      2.61 o 
  -5   1  16       69.14       66.39      9.35 o 
  -4   1  16      123.12      124.33     11.31 o 
  -3   1  16       73.94       82.94     10.19 o 
  -2   1  16        9.71       10.96      2.90 o 
  -1   1  16        8.30        8.47      4.18 o 
   0   1  16       30.20       25.71      4.12 o 
   1   1  16       27.48       15.87      5.53 o 
   2   1  16       13.46       15.30      3.69 o 
   3   1  16        6.84       14.32      7.54 o 
   4   1  16       68.54       70.21     10.72 o 
   5   1  16       17.83       16.00      3.75 o 
   6   1  16       22.08       27.14      4.88 o 
   7   1  16        2.40       -0.08      4.09 o 
  -9   2  16        2.78       -3.03      3.59 o 
  -8   2  16        0.51        0.92      3.87 o 
  -7   2  16       10.84       13.44      3.15 o 
  -6   2  16       31.48       19.94      6.25 o 
  -5   2  16        7.57        6.52      2.81 o 
  -4   2  16        9.75       13.60      2.48 o 
  -3   2  16       31.62       23.54      3.25 o 
  -2   2  16      115.14      119.79     12.18 o 
  -1   2  16      158.29      182.97     14.11 o 
   0   2  16        4.19        3.02      2.30 o 
   1   2  16        5.39        1.52      3.00 o 
   2   2  16        0.48       -2.08      2.08 o 
   3   2  16       19.68       12.26      3.50 o 
   4   2  16        2.21       -3.67      4.14 o 
   5   2  16       26.25       31.86      5.78 o 
   6   2  16       10.71       16.33      7.78 o 
   7   2  16        2.50       -1.34      6.42 o 
  -8   3  16       30.77       30.34      4.44 o 
  -7   3  16        4.48        2.08      4.65 o 
  -6   3  16       20.07       26.73      6.04 o 
  -5   3  16        0.01        0.38      3.17 o 
  -4   3  16        4.69        3.56      2.25 o 
  -3   3  16       13.59       10.41      2.68 o 
  -2   3  16        6.49       11.07      3.12 o 
  -1   3  16        5.22        9.51      3.32 o 
   0   3  16       78.86       51.34      8.36 o 
   1   3  16       72.43       82.09     11.59 o 
   2   3  16       10.16        9.33      3.80 o 
   3   3  16      150.97      172.79     17.81 o 
   4   3  16       36.14       42.18      9.16 o 
   5   3  16        4.81        4.77      8.09 o 
   6   3  16        0.77       -5.29      5.57 o 
  -6   4  16        0.00       10.04      6.48 o 
  -5   4  16        4.57       17.54      4.36 o 
  -4   4  16       18.83       21.60      4.45 o 
  -3   4  16        0.89        3.06      5.35 o 
  -2   4  16        5.70        2.56      3.06 o 
  -1   4  16        0.10       -2.75      2.75 o 
   0   4  16       25.01       13.39      3.20 o 
   1   4  16        2.93        1.78      3.99 o 
   2   4  16        3.30        3.27      3.30 o 
   3   4  16        7.13        3.95      3.95 o 
   4   4  16        0.52        6.41      4.06 o 
  -4   5  16        1.36       -3.48      3.48 o 
  -3   5  16       14.81       13.52      3.32 o 
  -2   5  16        4.11        3.61      3.95 o 
  -1   5  16        0.17        1.83      6.19 o 
   0   5  16        4.66        0.48      3.54 o 
   1   5  16        0.20        3.21      3.58 o 
   2   5  16        0.58        2.03      7.11 o 
  -9   1  17        0.01       -3.47      3.47 o 
  -8   1  17        2.53        1.00      3.20 o 
  -7   1  17        0.55       -2.27      4.05 o 
  -6   1  17       10.26        8.31      3.51 o 
  -5   1  17       30.64       24.60      4.41 o 
  -4   1  17      125.96      108.24     10.73 o 
  -3   1  17       78.61       71.70      9.15 o 
  -2   1  17        0.00       -0.36      2.34 o 
  -1   1  17        0.22       -0.32      3.35 o 
   0   1  17        0.16        1.80      2.28 o 
   1   1  17       12.12        3.78      2.39 o 
   2   1  17        4.32        2.05      2.10 o 
   3   1  17       39.63       36.40      7.33 o 
   4   1  17       40.44       35.68      6.22 o 
   5   1  17        0.24       -2.56      3.44 o 
   6   1  17        0.01        2.67      3.61 o 
  -8   2  17        3.72        3.95      4.01 o 
  -7   2  17       18.99       21.56      4.93 o 
  -6   2  17       32.20       29.46      5.44 o 
  -5   2  17        1.84        0.82      2.79 o 
  -4   2  17        0.46       -0.41      2.89 o 
  -3   2  17      104.00      105.84     10.73 o 
  -2   2  17       72.63       79.44      9.81 o 
  -1   2  17       66.76       70.48      7.93 o 
   0   2  17      247.93      270.03     15.78 o 
   1   2  17      132.67      159.52     13.97 o 
   2   2  17       15.15       10.13      2.63 o 
   3   2  17      267.22      316.63     22.17 o 
   4   2  17       14.00       21.73      5.87 o 
   5   2  17        1.72        2.48      5.88 o 
   6   2  17        6.10        4.88      4.21 o 
  -7   3  17        0.60       -2.72      3.66 o 
  -6   3  17        3.08        2.19      3.53 o 
  -5   3  17       20.63       19.92      3.80 o 
  -4   3  17        4.68        6.18      2.52 o 
  -3   3  17        3.20        4.49      3.24 o 
  -2   3  17        9.92        8.82      3.01 o 
  -1   3  17        1.61       -3.22      3.22 o 
   0   3  17       19.96       21.74      4.99 o 
   1   3  17        6.89        0.18      2.78 o 
   2   3  17       43.51       34.52      6.14 o 
   3   3  17        1.24        0.33      2.94 o 
   4   3  17        0.91        4.04      3.68 o 
   5   3  17        6.65        2.53      4.05 o 
  -6   4  17       20.20       26.47      6.54 o 
  -5   4  17        0.32       -0.10      3.93 o 
  -4   4  17       29.61       29.32      5.36 o 
  -3   4  17        9.62        6.43      3.53 o 
  -2   4  17        6.90       13.48      5.25 o 
  -1   4  17        1.87       -2.80      2.80 o 
   0   4  17        2.83       -3.03      3.03 o 
   1   4  17        0.83       -2.70      2.70 o 
   2   4  17        8.44        3.32      4.10 o 
   3   4  17       18.54       17.83      5.42 o 
  -8   0  18       14.03       19.72      6.44 o 
  -7   0  18        3.26        2.08      6.14 o 
  -6   0  18        7.64        9.13      9.51 o 
  -5   0  18        4.87        7.45      4.28 o 
  -4   0  18       10.57       12.10      3.45 o 
  -3   0  18      204.19      189.18     32.71 o 
  -2   0  18      265.33      301.49     25.02 o 
  -1   0  18       34.02       23.31      6.82 o 
   0   0  18        5.31        4.11      3.47 o 
   1   0  18        6.08        2.66      3.10 o 
   2   0  18        0.01       -1.32      3.10 o 
   3   0  18       23.80       18.33      7.05 o 
   4   0  18        0.40       -4.56      4.56 o 
   5   0  18        0.45       -4.61      4.61 o 
   6   0  18       10.66       -4.01      7.29 o 
  -8   1  18        4.35       -0.43      4.31 o 
  -7   1  18        0.13        3.96      3.56 o 
  -6   1  18        1.04        4.92      4.31 o 
  -5   1  18        3.66        1.97      3.14 o 
  -4   1  18        0.20       -0.17      2.31 o 
  -3   1  18        9.89        6.33      2.54 o 
  -2   1  18        0.02        1.83      2.78 o 
  -1   1  18        9.73       11.92      3.48 o 
   0   1  18        8.37        6.86      2.63 o 
   1   1  18       23.89       27.74      4.60 o 
   2   1  18       94.34      110.40     12.22 o 
   3   1  18       18.04       15.32      4.87 o 
   4   1  18        5.66       -2.32      3.42 o 
   5   1  18        4.16        2.45      4.66 o 
   6   1  18        0.29       -2.07      4.10 o 
  -7   2  18        4.14       -0.28      3.57 o 
  -6   2  18        1.79       -0.72      3.24 o 
  -5   2  18        0.32       -2.32      3.14 o 
  -4   2  18       12.57       14.26      3.14 o 
  -3   2  18       83.44       96.60     11.04 o 
  -2   2  18        2.64        3.62      2.54 o 
  -1   2  18       17.60       26.50      3.33 o 
   0   2  18       48.86       48.27      7.18 o 
   1   2  18       70.33       62.56      6.63 o 
   2   2  18       59.87       41.05      6.86 o 
   3   2  18       11.78        4.93      3.02 o 
   4   2  18        7.32       10.03      5.18 o 
   5   2  18        7.25        7.44      4.36 o 
  -6   3  18        0.11        1.39      3.63 o 
  -5   3  18        3.07       -1.56      3.33 o 
  -4   3  18        5.13        2.21      2.60 o 
  -3   3  18       12.44       10.22      2.73 o 
  -2   3  18        9.77        9.26      3.21 o 
  -1   3  18       58.84       48.93      7.03 o 
   0   3  18       64.55       68.80     10.40 o 
   1   3  18        7.58        7.70      3.95 o 
   2   3  18       51.59       38.36      5.89 o 
   3   3  18       49.00       41.95     10.21 o 
   4   3  18        4.86        1.12      4.06 o 
  -4   4  18        0.02        3.07      4.70 o 
  -3   4  18        1.74        0.64      3.06 o 
  -2   4  18       15.31        9.55      2.86 o 
  -1   4  18        0.06       -3.12      3.12 o 
   0   4  18        2.24       -2.55      2.86 o 
   1   4  18        2.21       -2.88      3.22 o 
   2   4  18        6.48        8.93      4.02 o 
  -7   1  19        5.85        5.22      4.33 o 
  -6   1  19        0.02       -0.46      3.16 o 
  -5   1  19        7.32        5.97      3.80 o 
  -4   1  19        3.16        5.34      3.19 o 
  -3   1  19        4.13        4.76      2.65 o 
  -2   1  19        5.99       -0.94      2.31 o 
  -1   1  19       38.91       24.14      5.61 o 
   0   1  19       25.89       23.58      4.05 o 
   1   1  19       16.27       17.47      2.90 o 
   2   1  19       13.12        6.39      2.76 o 
   3   1  19        4.94        5.36      3.33 o 
   4   1  19        5.21        8.35      3.34 o 
   5   1  19        5.26       17.99      4.91 o 
  -6   2  19        3.16        4.78      3.53 o 
  -5   2  19        3.43        9.83      3.72 o 
  -4   2  19        5.86        5.37      2.49 o 
  -3   2  19       58.15       35.00      8.28 o 
  -2   2  19       12.26       14.57      2.90 o 
  -1   2  19        2.53       -0.46      2.34 o 
   0   2  19       10.84        8.32      4.16 o 
   1   2  19       10.69       14.41      3.29 o 
   2   2  19        4.79       13.00      5.97 o 
   3   2  19        6.27       10.04      4.97 o 
   4   2  19        1.06        0.28      4.17 o 
  -5   3  19        0.05       -0.95      3.59 o 
  -4   3  19        4.06        0.72      3.06 o 
  -3   3  19        0.12        2.54      3.19 o 
  -2   3  19        8.44       -3.05      3.05 o 
  -1   3  19        6.42        2.27      2.70 o 
   0   3  19        6.09        2.07      3.09 o 
   1   3  19        5.15       13.12      4.13 o 
   2   3  19       32.10       28.97      7.40 o 
   3   3  19        1.99       12.40      5.41 o 
  -1   4  19        0.13       -1.65      3.54 o 
  -6   0  20       40.13       37.82     15.53 o 
  -5   0  20        8.05        2.55      6.29 o 
  -4   0  20        0.27        0.99      3.54 o 
  -3   0  20        4.08       -2.48      3.43 o 
  -2   0  20        9.35       12.45      4.33 o 
  -1   0  20        0.65       -3.02      3.11 o 
   0   0  20       21.99       25.22      5.67 o 
   1   0  20       39.07       36.24      5.92 o 
   2   0  20       82.08       93.10     14.45 o 
   3   0  20       22.37       16.61      7.74 o 
   4   0  20        3.43       -3.54      6.60 o 
  -6   1  20        7.40        7.25      4.74 o 
  -5   1  20        0.88        3.75      3.20 o 
  -4   1  20       15.23       16.81      4.04 o 
  -3   1  20        1.02        1.80      3.14 o 
  -2   1  20       53.60       56.85      8.34 o 
  -1   1  20       39.79       45.19      5.38 o 
   0   1  20        7.13        5.83      2.47 o 
   1   1  20       13.87       12.95      2.64 o 
   2   1  20       43.28       23.21      5.11 o 
   3   1  20        2.33        0.12      3.20 o 
  -5   2  20        0.63        2.13      3.51 o 
  -4   2  20        2.21       -2.15      2.77 o 
  -3   2  20       14.54       10.10      2.88 o 
  -2   2  20        0.75        4.25      2.83 o 
  -1   2  20        7.91        3.15      2.54 o 
   0   2  20       13.57       11.20      3.24 o 
   1   2  20        0.88       -0.14      2.84 o 
   2   2  20        4.71        5.10      3.14 o 
   3   2  20        0.90       -1.17      4.22 o 
  -3   3  20       16.71       15.95      4.32 o 
  -2   3  20        1.06       -3.00      3.00 o 
  -1   3  20       12.97        9.32      3.52 o 
   0   3  20        1.75       -1.38      3.86 o 
   1   3  20       11.81       10.61      3.81 o 
  -5   1  21        2.40        3.98      3.81 o 
  -4   1  21       21.30       15.33      3.06 o 
  -3   1  21        0.77        2.34      2.66 o 
  -2   1  21       12.44       12.76      2.94 o 
  -1   1  21        2.71        2.50      2.52 o 
   0   1  21        0.90       -0.75      3.03 o 
   1   1  21       24.62       24.78      4.29 o 
   2   1  21       18.92       16.76      5.02 o 
  -4   2  21        5.16        3.34      3.12 o 
  -3   2  21        6.22       -0.80      2.89 o 
  -2   2  21        6.39        5.95      3.89 o 
  -1   2  21        1.88       -2.90      4.76 o 
   0   2  21        6.78        2.02      3.30 o 
   1   2  21        6.84        4.57      3.72 o 
  -3   0  22        0.51       -3.15      4.06 o 
  -2   0  22        0.09        0.68      3.58 o 
  -1   0  22        0.52       -3.68      3.68 o 
   0   0  22       44.38       22.74      5.30 o 
  -2   1  22        4.59        1.88      3.20 o 
  -1   1  22        6.86        2.62      2.66 o 
                                                 
